# Supplementary material for: {2,2′-[(Benzyl­aza­nedi­yl)dimethylene]diphenolato}(methano­lato)boron
Source: Acta Crystallogr Sect E Struct Rep Online. 2011 May 11;67(Pt 6):o1380. doi: 10.1107/S1600536811016990 (PMC3120563; doi:10.1107/S1600536811016990)
Supplement: Supplementary file 2 [file e-67-o1380-Isup2.hkl]

# 
# h,k,l, Fc-squared, Fo-squared, sigma(Fo-squared) and status flag 
# 
data_I
_shelx_title ' 123    in P21/c' 
_shelx_refln_list_code          4 
_shelx_F_calc_maximum      143.86 
_exptl_crystal_F_000       760.00 
_reflns_d_resolution_high  0.7484 
 
loop_ 
 _symmetry_equiv_pos_as_xyz 
 'x, y, z' 
 '-x, y+1/2, -z+1/2' 
 '-x, -y, -z' 
 'x, -y-1/2, z-1/2' 
 
_cell_length_a    12.5041 
_cell_length_b    10.6029 
_cell_length_c    17.1420 
_cell_angle_alpha  90.000 
_cell_angle_beta  124.054 
_cell_angle_gamma  90.000 
 
_shelx_F_squared_multiplier     1.000 
 
loop_ 
 _refln_index_h 
 _refln_index_k 
 _refln_index_l 
 _refln_F_squared_calc 
 _refln_F_squared_meas 
 _refln_F_squared_sigma 
 _refln_observed_status 
   1   0   0     2852.99     3030.09     22.54 o 
   4   0   0        3.12        5.62      4.53 o 
   5   0   0      140.88      160.30     13.55 o 
   6   0   0        0.46        1.09      1.26 o 
   7   0   0       66.18       90.58     12.82 o 
   8   0   0      357.17      330.70     16.56 o 
   9   0   0      412.17      369.56     19.17 o 
  10   0   0       75.93       66.99      9.73 o 
  11   0   0       20.57       25.67      7.48 o 
  12   0   0        0.08        0.29      4.27 o 
  13   0   0        0.26        3.72      6.30 o 
   1   1   0      350.73      455.58     89.48 o 
   2   1   0     8812.54     9341.58   1893.42 o 
   3   1   0      267.39      287.30     27.63 o 
   4   1   0     1018.06     1162.46     67.00 o 
   5   1   0     1235.72     1571.20     85.22 o 
   6   1   0        1.44       -0.09      0.88 o 
   7   1   0       58.16       60.43      3.73 o 
   8   1   0      341.00      359.83     23.99 o 
   9   1   0       23.69       29.74      4.96 o 
  10   1   0      149.53      128.25     15.56 o 
  11   1   0       10.71        8.50      3.84 o 
  12   1   0        4.46        5.90      4.01 o 
  13   1   0        9.43        9.34      4.85 o 
   0   2   0     2175.59     2020.25     19.03 o 
   1   2   0      513.80      534.64     71.94 o 
   2   2   0      451.33      566.51    146.16 o 
   3   2   0     2109.20     2103.87    259.77 o 
   4   2   0        1.59        3.66      1.01 o 
   5   2   0      207.88      304.68     24.58 o 
   6   2   0      190.34      225.34     14.84 o 
   7   2   0        2.77        3.79      1.64 o 
   8   2   0      230.64      249.27     23.45 o 
   9   2   0       42.75       33.95      4.03 o 
  10   2   0       83.57       78.56      7.52 o 
  11   2   0       21.17       26.86      5.52 o 
  12   2   0       12.84        6.66      4.47 o 
  13   2   0        1.36       -0.77      4.10 o 
   1   3   0     4830.95     4075.31    410.08 o 
   2   3   0       91.44      105.90     10.81 o 
   3   3   0      114.48      120.85     10.54 o 
   4   3   0        2.51        1.55      0.87 o 
   5   3   0       63.66       71.84      6.36 o 
   6   3   0        2.94        4.69      1.20 o 
   7   3   0        3.38        1.82      1.56 o 
   8   3   0       36.82       34.82      3.82 o 
   9   3   0       28.94       25.91      4.63 o 
  10   3   0       88.15       83.56     14.00 o 
  11   3   0        0.02        3.40      3.66 o 
  12   3   0        0.05        5.75      4.04 o 
  13   3   0       13.99       14.73      7.63 o 
   0   4   0    11980.56     9893.13     59.30 o 
   1   4   0      269.48      233.54      9.11 o 
   2   4   0      449.01      469.59     44.97 o 
   3   4   0      825.15      842.53     82.52 o 
   4   4   0     1009.04     1084.26    111.66 o 
   5   4   0      177.57      212.38     23.61 o 
   6   4   0        2.54        3.22      1.38 o 
   7   4   0      216.23      238.21     39.83 o 
   8   4   0      153.83      145.48     23.84 o 
   9   4   0      344.04      334.94     34.57 o 
  10   4   0       44.93       43.88      6.04 o 
  11   4   0        7.94        8.04      4.36 o 
  12   4   0        0.55       -0.54      3.89 o 
   1   5   0      123.67      110.66      6.71 o 
   2   5   0      177.03      173.07     10.99 o 
   3   5   0       34.15       38.57      4.32 o 
   4   5   0       76.88       83.77      9.97 o 
   5   5   0        2.08        2.01      1.24 o 
   6   5   0       38.15       35.88      4.59 o 
   7   5   0       17.75       17.39      4.17 o 
   8   5   0      272.73      276.07     44.29 o 
   9   5   0       32.19       37.25      4.74 o 
  10   5   0        0.39        0.82      2.78 o 
  11   5   0        5.06        2.11      3.41 o 
  12   5   0       22.39       17.98      8.21 o 
   0   6   0      532.89      523.69     11.76 o 
   1   6   0      223.90      216.06      6.28 o 
   2   6   0        0.60       -0.27      0.96 o 
   3   6   0        5.06        7.15      2.14 o 
   4   6   0        7.03        6.64      1.61 o 
   5   6   0      706.31      761.86    148.73 o 
   6   6   0        0.40        1.82      2.02 o 
   7   6   0       44.45       44.45      5.01 o 
   8   6   0       95.52       98.83     21.89 o 
   9   6   0        4.43        7.48      3.15 o 
  10   6   0       32.66       22.23      4.47 o 
  11   6   0        0.61        3.91      5.74 o 
   1   7   0      271.60      302.07     14.39 o 
   2   7   0      500.33      493.05     64.61 o 
   3   7   0        4.77        5.99      2.33 o 
   4   7   0       43.84       37.88      3.84 o 
   5   7   0       58.42       64.91      8.41 o 
   6   7   0        2.74        0.31      2.20 o 
   7   7   0       75.58       73.38     16.73 o 
   8   7   0       29.30       26.77      6.51 o 
   9   7   0        1.61        4.11      3.20 o 
  10   7   0       10.11        6.37      4.58 o 
  11   7   0        0.64        9.79      6.23 o 
   0   8   0       23.66       26.48      3.92 o 
   1   8   0       55.08       57.58      5.21 o 
   2   8   0       20.77       19.71      3.60 o 
   3   8   0       86.75       84.77      8.47 o 
   4   8   0       59.92       81.45     13.18 o 
   5   8   0      529.39      572.79    118.97 o 
   6   8   0      170.16      174.92     36.24 o 
   7   8   0        0.03        0.53      2.48 o 
   8   8   0       28.17       40.42     14.61 o 
   9   8   0        5.61        3.55      4.14 o 
  10   8   0       18.86       22.31      6.32 o 
  11   8   0        0.53       -2.88      6.27 o 
   1   9   0       83.25       81.84      4.47 o 
   2   9   0       69.34       81.95     13.68 o 
   3   9   0        7.05        6.55      2.76 o 
   4   9   0        5.77        6.29      2.78 o 
   5   9   0        9.54        8.92      3.89 o 
   6   9   0       10.40        7.10      3.12 o 
   7   9   0        0.67        0.54      3.65 o 
   8   9   0        0.02       -2.06      3.41 o 
   9   9   0       42.42       34.49     15.70 o 
  10   9   0        0.06        6.71      7.32 o 
   0  10   0        0.88        0.48      2.40 o 
   1  10   0        0.86       -1.10      1.60 o 
   2  10   0        5.36        1.69      2.70 o 
   3  10   0        1.40        3.96      2.64 o 
   4  10   0       15.94       20.35      3.92 o 
   5  10   0       70.34       91.20     18.63 o 
   6  10   0       18.41       18.38      5.20 o 
   7  10   0       23.01       25.15      6.16 o 
   8  10   0        6.91        0.71      4.49 o 
   9  10   0        7.60        7.69      7.67 o 
   1  11   0        8.00        6.48      2.78 o 
   2  11   0       14.44       13.12      2.94 o 
   3  11   0        2.79        2.99      2.91 o 
   4  11   0        0.43        4.34      3.55 o 
   5  11   0        4.62        4.42      4.04 o 
   6  11   0       29.63       30.58      6.55 o 
   7  11   0       16.66       20.07      6.26 o 
   8  11   0        2.40        2.24      7.32 o 
   0  12   0        8.99        6.31      4.93 o 
   1  12   0       41.52       45.32      5.33 o 
   2  12   0       17.25       15.62      3.45 o 
   3  12   0        3.14        2.59      2.58 o 
   4  12   0        0.20       -1.14      3.85 o 
   5  12   0        0.71        8.35      4.59 o 
   6  12   0       14.93        9.69      5.74 o 
   7  12   0       13.46       25.14     10.66 o 
   1  13   0        8.21        8.04      3.46 o 
   2  13   0        0.32        1.21      3.24 o 
   3  13   0        0.51       -0.58      2.99 o 
   4  13   0        0.00       -4.29      4.29 o 
   5  13   0        3.80        0.22      6.01 o 
   0  14   0        3.17        1.15      6.90 o 
   1  14   0        2.67        5.81      5.43 o 
 -13   1   1        8.09        6.08      4.35 o 
 -12   1   1        7.53        5.20      3.93 o 
 -11   1   1        1.01        0.10      3.11 o 
 -10   1   1       50.48       48.43      6.21 o 
  -9   1   1     1495.18     1431.82    115.86 o 
  -8   1   1      111.28      128.05      5.63 o 
  -7   1   1      727.71      816.24     27.84 o 
  -6   1   1      326.63      438.76     25.27 o 
  -5   1   1       75.28      100.27      8.33 o 
  -4   1   1      199.19      184.91     10.47 o 
  -3   1   1     1392.81     1382.37    158.53 o 
  -2   1   1      430.12      531.34    105.57 o 
  -1   1   1     3187.21     2925.50    283.99 o 
   0   1   1     6238.77     4712.05    205.50 o 
   1   1   1     2809.29     4050.18     27.08 o 
   2   1   1     7727.77     8065.95   1019.26 o 
   3   1   1     1262.86     1410.32     82.28 o 
   4   1   1       47.46       56.67      3.08 o 
   5   1   1      460.97      605.51     25.79 o 
   6   1   1       53.61       54.56      3.00 o 
   7   1   1      135.55      143.48      7.88 o 
   8   1   1     1015.99     1058.13     92.87 o 
   9   1   1       52.71       47.59      5.86 o 
  10   1   1       61.78       50.27      6.37 o 
  11   1   1        0.60        1.77      3.13 o 
  12   1   1        3.56        5.16      4.14 o 
  13   1   1       25.55       20.16      8.88 o 
 -13   2   1        6.38        3.89      4.10 o 
 -12   2   1        0.17        0.56      3.38 o 
 -11   2   1       14.35        9.90      3.92 o 
 -10   2   1        0.37        0.19      2.82 o 
  -9   2   1      205.33      214.71     17.46 o 
  -8   2   1        0.86        1.66      1.66 o 
  -7   2   1        0.43        0.42      1.24 o 
  -6   2   1       34.85       36.19      2.17 o 
  -5   2   1      199.31      240.83     22.13 o 
  -4   2   1     2906.99     3152.94    383.93 o 
  -3   2   1        3.41        3.35      0.87 o 
  -2   2   1       43.22       44.12      6.67 o 
  -1   2   1     1758.13     1505.73    130.25 o 
   0   2   1    16537.31    11349.98    130.63 o 
   1   2   1      781.65      753.57     65.58 o 
   2   2   1      727.92      742.62     92.30 o 
   3   2   1     1256.61     1363.15    125.26 o 
   4   2   1        1.14        0.03      0.77 o 
   5   2   1      358.84      412.13     24.46 o 
   6   2   1        5.64        7.37      1.48 o 
   7   2   1       36.19       36.52      3.45 o 
   8   2   1      204.07      222.48     21.18 o 
   9   2   1        4.60        1.35      2.26 o 
  10   2   1        4.67       -1.20      4.33 o 
  11   2   1        0.03        1.23      3.38 o 
  12   2   1        0.09        1.05      3.74 o 
  13   2   1       11.48       15.74      8.20 o 
 -13   3   1       17.62       15.41      5.60 o 
 -12   3   1       23.49       20.06      5.70 o 
 -11   3   1        4.89        3.54      3.48 o 
 -10   3   1       11.24        7.03      3.85 o 
  -9   3   1        6.93       12.33      2.91 o 
  -8   3   1       10.94        7.44      2.28 o 
  -7   3   1        3.03        1.81      1.25 o 
  -6   3   1      534.23      597.04     53.24 o 
  -5   3   1      345.76      367.68     35.08 o 
  -4   3   1        2.50        2.34      0.72 o 
  -3   3   1      170.66      161.40     20.87 o 
  -2   3   1      244.11      242.06     18.96 o 
  -1   3   1      279.73      230.50      7.12 o 
   0   3   1      490.72      405.37      5.52 o 
   1   3   1     1274.80     1143.90    108.19 o 
   2   3   1       32.20       40.13      7.74 o 
   3   3   1      310.83      336.40     35.08 o 
   4   3   1       11.21       13.39      1.40 o 
   5   3   1      323.01      337.29     37.04 o 
   6   3   1      117.66      115.40      9.03 o 
   7   3   1        7.27        6.07      2.18 o 
   8   3   1      459.65      462.39     46.63 o 
   9   3   1        7.07        6.76      2.86 o 
  10   3   1       29.80       31.55      5.64 o 
  11   3   1       65.28       55.81     12.62 o 
  12   3   1        9.19       10.07      4.86 o 
 -13   4   1       10.53        7.19      6.61 o 
 -12   4   1        1.68        1.77      3.96 o 
 -11   4   1        7.75        9.51      4.17 o 
 -10   4   1      384.64      330.87     58.11 o 
  -9   4   1      122.65      119.93      8.65 o 
  -8   4   1      102.50      105.21     17.13 o 
  -7   4   1        4.06        3.45      1.51 o 
  -6   4   1       49.41       59.04      8.65 o 
  -5   4   1       57.39       64.39     10.46 o 
  -4   4   1     1145.07     1284.91    178.18 o 
  -3   4   1        1.76        3.26      1.13 o 
  -2   4   1     1093.66     1057.62     79.90 o 
  -1   4   1        2.95       14.12      2.12 o 
   0   4   1      667.16      570.63      6.74 o 
   1   4   1      130.89      124.57     16.98 o 
   2   4   1      206.45      217.78     19.16 o 
   3   4   1      375.41      407.73     40.30 o 
   4   4   1      246.66      298.01     26.53 o 
   5   4   1       37.86       37.34      3.48 o 
   6   4   1       24.14       25.81      3.28 o 
   7   4   1        3.24        2.65      1.93 o 
   8   4   1       89.96       79.95      6.61 o 
   9   4   1       11.07       13.56      3.38 o 
  10   4   1       28.35       29.58      5.77 o 
  11   4   1       48.34       46.80     11.46 o 
  12   4   1        0.04       -3.62      6.19 o 
 -13   5   1        0.64        5.67      6.73 o 
 -12   5   1        9.58       14.66      9.04 o 
 -11   5   1        0.00        0.69      3.56 o 
 -10   5   1        0.89        1.17      2.56 o 
  -9   5   1      332.32      338.25     40.89 o 
  -8   5   1       22.06       23.55      3.67 o 
  -7   5   1      241.50      244.51     32.06 o 
  -6   5   1        0.06       -0.66      1.13 o 
  -5   5   1       84.84       68.31      8.17 o 
  -4   5   1       40.05       58.65      6.16 o 
  -3   5   1       49.97       51.13      6.75 o 
  -2   5   1     1411.12     1384.89    155.99 o 
  -1   5   1      465.15      489.79     17.91 o 
   0   5   1     6878.36     6338.38     29.74 o 
   1   5   1     3839.50     3697.48    399.52 o 
   2   5   1     1196.95     1300.11    115.32 o 
   3   5   1       83.45       84.72      9.23 o 
   4   5   1       48.70       43.55      5.42 o 
   5   5   1      173.23      184.67     24.75 o 
   6   5   1      226.31      250.63     47.22 o 
   7   5   1      186.57      195.57     37.63 o 
   8   5   1      139.55      139.07     14.12 o 
   9   5   1        0.41        2.09      2.78 o 
  10   5   1       14.45       17.89      4.09 o 
  11   5   1        3.95        4.58      5.68 o 
 -12   6   1        0.84        7.97      6.84 o 
 -11   6   1        0.88        2.21      3.70 o 
 -10   6   1        0.40        0.61      2.90 o 
  -9   6   1      298.82      309.41     52.63 o 
  -8   6   1       54.60       52.22      7.08 o 
  -7   6   1       71.48       84.37     20.57 o 
  -6   6   1      251.32      271.78     30.11 o 
  -5   6   1       48.25       46.08      5.37 o 
  -4   6   1        2.99        3.28      1.48 o 
  -3   6   1      151.32      141.51     16.92 o 
  -2   6   1       90.93      112.46     13.61 o 
  -1   6   1       97.44       97.94      4.33 o 
   0   6   1     2012.39     2022.44     18.43 o 
   1   6   1        0.02       -0.42      1.38 o 
   2   6   1      348.52      290.30     21.56 o 
   3   6   1       21.62       20.80      3.38 o 
   4   6   1      106.00      105.42     18.27 o 
   5   6   1      707.70      792.08    153.97 o 
   6   6   1       27.36       34.64     10.65 o 
   7   6   1       15.19       21.14      5.75 o 
   8   6   1      228.94      273.17     52.01 o 
   9   6   1        5.47        1.68      2.75 o 
  10   6   1       10.43       10.78      4.75 o 
  11   6   1        0.38       -4.34      4.38 o 
 -11   7   1        1.66        1.69      4.22 o 
 -10   7   1       15.85       17.87      4.19 o 
  -9   7   1        0.00       -2.08      2.63 o 
  -8   7   1      123.63      143.51     23.45 o 
  -7   7   1       52.13       53.59     12.30 o 
  -6   7   1        0.17        0.78      2.15 o 
  -5   7   1        1.30        4.15      6.48 o 
  -4   7   1       15.26        8.76      3.37 o 
  -3   7   1      388.17      386.51     38.96 o 
  -2   7   1        6.75        9.23      2.53 o 
  -1   7   1      101.71      101.69      4.88 o 
   0   7   1      115.78      117.14      4.51 o 
   1   7   1       17.80       13.38      2.88 o 
   2   7   1       58.67       50.88      4.91 o 
   3   7   1      209.14      196.45     25.95 o 
   4   7   1        6.60        8.33      2.68 o 
   5   7   1      252.52      285.93     63.16 o 
   6   7   1        0.02       -1.10      2.09 o 
   7   7   1        0.83       -1.38      2.34 o 
   8   7   1        4.72        2.89      3.46 o 
   9   7   1        7.76        4.45      3.88 o 
  10   7   1        7.42       11.68      5.11 o 
  11   7   1        5.36        5.56      7.20 o 
 -11   8   1        3.28        2.74      6.51 o 
 -10   8   1       10.29        7.50      4.96 o 
  -9   8   1       21.28       20.78      6.52 o 
  -8   8   1        0.70        2.35      2.83 o 
  -7   8   1        1.88        3.66      2.74 o 
  -6   8   1       41.08       48.43      8.19 o 
  -5   8   1       72.11       65.30      8.60 o 
  -4   8   1        1.93        3.35      2.49 o 
  -3   8   1        2.93        0.57      1.78 o 
  -2   8   1       29.39       33.85      6.64 o 
  -1   8   1      165.66      181.89      6.85 o 
   0   8   1       19.58       16.47      2.43 o 
   1   8   1       49.77       57.94      5.34 o 
   2   8   1       85.06       93.88      8.96 o 
   3   8   1        2.30        3.41      2.18 o 
   4   8   1      118.21      136.87     25.98 o 
   5   8   1      105.56      123.23     26.67 o 
   6   8   1        0.20       -0.42      2.30 o 
   7   8   1        0.04       -1.69      3.12 o 
   8   8   1       11.11       11.34      4.88 o 
   9   8   1       62.96       59.29      8.14 o 
  10   8   1        0.14       -3.67      5.84 o 
  11   8   1        8.17        5.92      8.46 o 
 -11   9   1        5.13       16.22      8.80 o 
 -10   9   1        2.12        7.58      7.42 o 
  -9   9   1        8.88        4.77      6.47 o 
  -8   9   1        1.21        2.23      3.14 o 
  -7   9   1        6.50        4.50      3.12 o 
  -6   9   1       52.24       69.97     17.40 o 
  -5   9   1       41.05       36.67      4.58 o 
  -4   9   1      146.28      175.55     42.43 o 
  -3   9   1       85.00       94.97     14.07 o 
  -2   9   1       38.72       37.75      4.91 o 
  -1   9   1        0.54       -1.64      1.92 o 
   0   9   1       53.83       57.00      3.93 o 
   1   9   1       58.39       68.16      6.04 o 
   2   9   1      229.43      234.53     16.50 o 
   3   9   1       31.27       35.66      5.32 o 
   4   9   1        5.96        5.59      2.75 o 
   5   9   1        0.45       -0.95      2.69 o 
   6   9   1        0.37        0.22      3.09 o 
   7   9   1        0.17       -2.95      2.95 o 
   8   9   1        1.86        4.07      4.45 o 
   9   9   1        1.35        1.43      4.70 o 
  10   9   1        1.80       -5.01      6.44 o 
 -10  10   1        0.50       -1.09      6.46 o 
  -9  10   1        5.80       -2.07      4.00 o 
  -8  10   1        0.18       -0.56      3.89 o 
  -7  10   1       55.22       65.04      8.06 o 
  -6  10   1       14.27       16.40      3.96 o 
  -5  10   1        1.47        1.34      2.59 o 
  -4  10   1       61.67       86.43     10.76 o 
  -3  10   1       89.04       91.00     11.95 o 
  -2  10   1       42.43       38.70      5.48 o 
  -1  10   1        1.82        3.04      2.03 o 
   0  10   1        0.01        0.61      1.54 o 
   1  10   1        4.35        3.86      2.01 o 
   2  10   1      105.52      112.98     10.75 o 
   3  10   1      132.26      157.42     14.00 o 
   4  10   1       19.92       19.89      5.20 o 
   5  10   1        0.23        3.79      3.45 o 
   6  10   1        4.68        6.77      4.07 o 
   7  10   1        9.43        3.02      4.39 o 
   8  10   1        0.87       -0.78      4.07 o 
   9  10   1        2.42        4.59      7.84 o 
  -9  11   1        1.63       -0.79      7.01 o 
  -8  11   1        1.19        2.07      4.41 o 
  -7  11   1        1.83        5.23      4.38 o 
  -6  11   1        0.85       -1.93      3.43 o 
  -5  11   1        6.41        4.16      3.25 o 
  -4  11   1       56.10       67.93      7.02 o 
  -3  11   1        3.62        5.47      3.71 o 
  -2  11   1        3.51        3.79      2.54 o 
  -1  11   1       39.05       38.80      8.54 o 
   0  11   1        2.80        1.20      2.08 o 
   1  11   1        9.21        7.13      2.53 o 
   2  11   1       13.07       11.60      2.93 o 
   3  11   1       18.77       17.00      5.02 o 
   4  11   1        5.41        7.85      4.00 o 
   5  11   1        6.72       11.52      4.78 o 
   6  11   1        0.59       -0.66      3.70 o 
   7  11   1        8.24        4.18      5.05 o 
   8  11   1        1.96       -6.26      6.26 o 
  -7  12   1        0.93       -3.66      6.01 o 
  -6  12   1        9.56        1.61      4.43 o 
  -5  12   1       12.88       10.94      5.09 o 
  -4  12   1        4.85        8.69      4.97 o 
  -3  12   1       19.73       27.35      4.10 o 
  -2  12   1        3.59        1.99      3.20 o 
  -1  12   1        0.31       -1.63      2.26 o 
   0  12   1        8.17        8.10      3.05 o 
   1  12   1       15.93       11.53      3.74 o 
   2  12   1        1.05       -1.34      2.67 o 
   3  12   1        3.16       -1.40      4.73 o 
   4  12   1        2.83        1.80      3.96 o 
   5  12   1        5.71        3.55      4.59 o 
   6  12   1        2.53       -3.76      6.64 o 
  -5  13   1        7.60        6.13     11.30 o 
  -4  13   1        1.12        2.24      2.81 o 
  -3  13   1        9.32        9.47      3.87 o 
  -2  13   1        1.89        1.84      2.65 o 
  -1  13   1        1.82        3.04      3.90 o 
   0  13   1        0.08        1.05      3.68 o 
   1  13   1        5.80        7.47      3.97 o 
   2  13   1       10.78        8.76      3.97 o 
   3  13   1        0.17        3.80      3.34 o 
   4  13   1        0.22       -2.12      6.47 o 
   5  13   1        1.42       -1.55      7.10 o 
  -2  14   1        0.93        7.23      8.82 o 
  -1  14   1        0.22        3.71      5.32 o 
   0  14   1        2.68        1.42      4.38 o 
   1  14   1        2.98       -5.92      5.92 o 
 -13   0   2        0.47       -0.91      4.55 o 
 -12   0   2        4.93        5.40      5.14 o 
 -11   0   2       10.06        3.86      4.11 o 
 -10   0   2        0.07        1.06      3.89 o 
  -9   0   2       42.63       38.26      7.65 o 
  -8   0   2      277.94      328.87     15.90 o 
  -7   0   2      794.88      964.63     49.87 o 
  -6   0   2       49.75       54.55      3.22 o 
  -5   0   2       25.13       32.48      2.74 o 
  -4   0   2      700.73      558.32     13.38 o 
  -3   0   2        4.82       14.53     10.51 o 
  -2   0   2     5749.16     7882.33     42.37 o 
  -1   0   2    13706.05    13294.86     96.42 o 
   0   0   2      349.48      286.03      4.83 o 
   1   0   2    18509.23    16401.57   1621.77 o 
   2   0   2        4.56        1.61      0.89 o 
   3   0   2       17.40       29.92      6.26 o 
   4   0   2     1287.69     1359.53    164.75 o 
   5   0   2       42.58       36.97      4.81 o 
   6   0   2      649.46      695.23    105.08 o 
   7   0   2        7.79        9.26      2.89 o 
   8   0   2      714.22      757.87    109.81 o 
   9   0   2      275.81      235.56     15.64 o 
  10   0   2      107.80       99.44     11.81 o 
  11   0   2        0.52        2.54      5.15 o 
  12   0   2       41.46       34.37      9.59 o 
 -14   1   2        7.63        9.90      7.14 o 
 -13   1   2       30.17       22.72      5.89 o 
 -12   1   2        2.47        1.27      3.28 o 
 -11   1   2       53.29       55.75      6.79 o 
 -10   1   2      520.58      518.16     16.31 o 
  -9   1   2     1962.44     1910.20     95.84 o 
  -8   1   2       33.80       35.51      3.93 o 
  -7   1   2      555.21      584.45     27.81 o 
  -6   1   2       22.58       31.86      3.57 o 
  -5   1   2      122.61      127.49      8.09 o 
  -4   1   2       92.09       78.21      7.29 o 
  -3   1   2      134.49      157.67     29.58 o 
  -2   1   2     2445.97     2768.95    246.10 o 
  -1   1   2       53.53       40.38      1.43 o 
   0   1   2     7616.03     5792.93     34.57 o 
   1   1   2     5133.65     5414.13    454.20 o 
   2   1   2     1651.75     1874.45    108.39 o 
   3   1   2     1252.95     1433.01     84.91 o 
   4   1   2      164.86      181.55     11.86 o 
   5   1   2       46.80       52.79      4.72 o 
   6   1   2       23.97       26.28      3.00 o 
   7   1   2      292.67      321.84     20.82 o 
   8   1   2      359.18      371.06     40.67 o 
   9   1   2        1.68       -1.54      2.55 o 
  10   1   2        0.02       -1.40      2.73 o 
  11   1   2       22.13       20.52      5.40 o 
  12   1   2       27.54       25.17      6.25 o 
 -13   2   2        0.00       -0.84      3.51 o 
 -12   2   2       88.23       82.30     12.68 o 
 -11   2   2        4.62        0.66      2.88 o 
 -10   2   2      272.87      247.89     38.35 o 
  -9   2   2      386.70      382.23     41.94 o 
  -8   2   2       92.93       92.88      6.98 o 
  -7   2   2      355.65      393.32     38.13 o 
  -6   2   2      104.91       94.52     11.42 o 
  -5   2   2     1170.07     1406.58    169.75 o 
  -4   2   2      831.85      975.59    144.84 o 
  -3   2   2      724.22      778.64     85.79 o 
  -2   2   2     1334.79     1201.87     91.55 o 
  -1   2   2      982.09      804.97     32.87 o 
   0   2   2     3018.91     2680.89    115.00 o 
   1   2   2     2521.42     2660.26    312.44 o 
   2   2   2     9055.85     9804.49   1192.64 o 
   3   2   2       86.00       99.55      7.63 o 
   4   2   2      491.79      569.07     52.66 o 
   5   2   2       64.48       83.62      5.06 o 
   6   2   2        0.14       -0.91      0.91 o 
   7   2   2        0.05        0.21      1.40 o 
   8   2   2        0.38       -0.33      2.09 o 
   9   2   2        2.20       -1.32      2.13 o 
  10   2   2      118.65      102.52      8.43 o 
  11   2   2       43.39       34.51      6.37 o 
  12   2   2       12.84       11.17      7.14 o 
 -13   3   2        0.62        1.38      4.19 o 
 -12   3   2        0.42       -1.50      2.84 o 
 -11   3   2       12.88        5.43      3.63 o 
 -10   3   2       92.51       79.22      9.28 o 
  -9   3   2      108.87      111.52     11.59 o 
  -8   3   2       31.38       31.49      3.09 o 
  -7   3   2        9.52       13.18      1.95 o 
  -6   3   2      458.58      516.95     71.77 o 
  -5   3   2     1292.66     1480.79    186.78 o 
  -4   3   2     1118.54     1214.52    144.61 o 
  -3   3   2        1.02        4.70      1.11 o 
  -2   3   2      362.53      327.90     24.14 o 
  -1   3   2      869.67      746.30     22.85 o 
   0   3   2     2987.92     2600.83     69.81 o 
   1   3   2      199.71      212.48     20.86 o 
   2   3   2      158.76      197.64     28.96 o 
   3   3   2     1435.41     1621.91    215.15 o 
   4   3   2       60.64       72.99      7.47 o 
   5   3   2       29.69       28.53      3.22 o 
   6   3   2        0.83        0.40      1.15 o 
   7   3   2       46.61       49.39      4.24 o 
   8   3   2      219.52      197.46     22.51 o 
   9   3   2       70.95       70.90      5.79 o 
  10   3   2       13.83        9.40      4.22 o 
  11   3   2        0.57       -4.32      4.94 o 
  12   3   2        3.12        0.50      6.28 o 
 -13   4   2        4.11        2.25      4.14 o 
 -12   4   2       20.09       16.67      5.03 o 
 -11   4   2        0.18       -2.29      2.93 o 
 -10   4   2        5.81       10.66      5.01 o 
  -9   4   2       21.23       18.75      3.65 o 
  -8   4   2      211.06      200.84     26.19 o 
  -7   4   2        8.54        5.76      1.73 o 
  -6   4   2       99.35      112.18     15.34 o 
  -5   4   2        0.01        5.09      2.61 o 
  -4   4   2      378.09      458.38     53.88 o 
  -3   4   2       28.20       23.62      2.75 o 
  -2   4   2      556.95      519.58     50.30 o 
  -1   4   2     2056.32     1751.36     36.39 o 
   0   4   2      371.66      375.14      5.53 o 
   1   4   2      723.14      735.64     73.99 o 
   2   4   2        2.08        0.29      0.68 o 
   3   4   2      630.00      721.50     83.21 o 
   4   4   2        1.21        1.09      0.77 o 
   5   4   2        5.14        4.77      1.40 o 
   6   4   2       63.03       57.59      6.24 o 
   7   4   2       33.29       38.81      7.05 o 
   8   4   2       33.21       25.84      4.88 o 
   9   4   2       25.58       24.99      4.39 o 
  10   4   2       47.07       21.75      7.96 o 
  11   4   2        0.75        2.66      5.44 o 
 -13   5   2       25.43       38.56     10.13 o 
 -12   5   2        1.90        0.71      3.65 o 
 -11   5   2        6.49        8.53      4.20 o 
 -10   5   2        0.09        0.50      2.71 o 
  -9   5   2       57.47       49.61      4.94 o 
  -8   5   2      407.03      408.77     49.95 o 
  -7   5   2      208.58      213.32     37.55 o 
  -6   5   2       13.78       18.39      2.70 o 
  -5   5   2       21.70       18.54      2.46 o 
  -4   5   2       89.99       95.11      9.01 o 
  -3   5   2       31.01       53.34      8.08 o 
  -2   5   2      520.31      547.43     45.72 o 
  -1   5   2      460.13      443.79      8.13 o 
   0   5   2      762.16      770.10     18.31 o 
   1   5   2      370.18      328.71     30.93 o 
   2   5   2      262.17      311.05     26.68 o 
   3   5   2      412.44      414.55     42.97 o 
   4   5   2      219.95      255.80     34.96 o 
   5   5   2       11.99       10.20      1.86 o 
   6   5   2        2.44        2.58      1.93 o 
   7   5   2       44.99       44.72      5.53 o 
   8   5   2       28.91       34.61      8.41 o 
   9   5   2       12.04       18.83      6.07 o 
  10   5   2        0.06        1.03      5.27 o 
  11   5   2        0.02        1.64      5.49 o 
 -13   6   2       10.75        8.00      7.49 o 
 -12   6   2       11.54        8.98     10.74 o 
 -11   6   2        9.86        6.27      4.24 o 
 -10   6   2        8.32        7.92      3.56 o 
  -9   6   2      175.73      179.12     21.43 o 
  -8   6   2        1.78        1.12      2.30 o 
  -7   6   2      402.00      402.08     54.13 o 
  -6   6   2        0.14        0.37      1.42 o 
  -5   6   2      153.89      178.07     24.09 o 
  -4   6   2      106.61      104.34     12.91 o 
  -3   6   2        3.36        3.21      1.35 o 
  -2   6   2       32.56       23.76      3.08 o 
  -1   6   2      204.00      186.90      7.47 o 
   0   6   2       37.42       35.51      2.84 o 
   1   6   2      343.93      368.91     30.54 o 
   2   6   2       54.32       53.63      3.37 o 
   3   6   2       12.93       18.19      6.00 o 
   4   6   2      125.40      156.53     46.24 o 
   5   6   2      479.21      466.22     67.75 o 
   6   6   2       77.70       91.00     20.01 o 
   7   6   2       12.44       14.51      3.51 o 
   8   6   2        1.77       -0.94      3.23 o 
   9   6   2        2.47       -1.39      3.45 o 
  10   6   2        0.19        3.25      4.09 o 
 -12   7   2        6.52       19.50      8.87 o 
 -11   7   2        3.59        3.05      3.39 o 
 -10   7   2        0.19       -2.33      2.33 o 
  -9   7   2       10.25        8.04      3.23 o 
  -8   7   2       43.17       51.42     12.94 o 
  -7   7   2      166.09      174.43     38.21 o 
  -6   7   2        6.71        7.28      2.28 o 
  -5   7   2      235.54      254.24     31.26 o 
  -4   7   2      343.70      351.81     34.17 o 
  -3   7   2       12.42       12.15      2.30 o 
  -2   7   2      103.07       85.71      8.18 o 
  -1   7   2        0.43       -0.07      1.24 o 
   0   7   2        2.89        1.69      1.37 o 
   1   7   2        3.61        4.03      1.85 o 
   2   7   2       10.14        8.58      2.21 o 
   3   7   2       25.28       37.05     10.97 o 
   4   7   2       89.39      106.62     18.87 o 
   5   7   2      131.82      154.55     36.22 o 
   6   7   2       18.93       12.24      4.12 o 
   7   7   2       12.39       10.12      6.29 o 
   8   7   2        4.65        1.73      3.52 o 
   9   7   2        0.21       -1.35      4.17 o 
  10   7   2        6.65        7.33      5.19 o 
 -11   8   2        0.92        1.75      3.67 o 
 -10   8   2        1.29       -2.95      2.95 o 
  -9   8   2        0.01        0.39      3.72 o 
  -8   8   2        3.06        4.40      2.79 o 
  -7   8   2       26.46       26.79      7.74 o 
  -6   8   2        3.36        5.54      3.40 o 
  -5   8   2       59.27       67.96     23.88 o 
  -4   8   2      254.56      290.22     25.92 o 
  -3   8   2        4.85        4.33      2.15 o 
  -2   8   2       82.44       85.78     10.86 o 
  -1   8   2       25.37       21.47      2.56 o 
   0   8   2        0.01        0.59      1.19 o 
   1   8   2        1.02        0.71      1.81 o 
   2   8   2        2.73        0.03      1.92 o 
   3   8   2      325.45      384.06     63.31 o 
   4   8   2      211.94      266.14     50.65 o 
   5   8   2        0.01       -2.34      2.54 o 
   6   8   2        8.98        0.65      7.27 o 
   7   8   2       18.60       15.37      5.03 o 
   8   8   2       12.17        8.06      4.42 o 
   9   8   2        1.76       -2.89      3.89 o 
  10   8   2        0.00        7.56      8.00 o 
 -11   9   2        0.54        0.17      6.84 o 
 -10   9   2        0.59       -1.38      5.66 o 
  -9   9   2        0.34        4.40      3.40 o 
  -8   9   2        4.81        7.58      3.44 o 
  -7   9   2       24.52       27.74      8.25 o 
  -6   9   2       44.17       44.29     10.66 o 
  -5   9   2      248.52      284.33     71.96 o 
  -4   9   2      296.34      356.64     78.06 o 
  -3   9   2        3.23        2.15      2.07 o 
  -2   9   2       56.70       69.02     12.32 o 
  -1   9   2      147.57      147.71      6.59 o 
   0   9   2        0.88        0.19      1.53 o 
   1   9   2       97.91       90.82     11.40 o 
   2   9   2      370.03      399.93     32.96 o 
   3   9   2      149.28      166.93     26.86 o 
   4   9   2        0.54       -1.18      2.63 o 
   5   9   2        2.20       -0.49      2.92 o 
   6   9   2        2.30       -0.92      3.17 o 
   7   9   2        0.01       -1.41      3.32 o 
   8   9   2        0.71        0.65      6.88 o 
   9   9   2        0.18       -2.63      5.76 o 
 -10  10   2        0.62       -5.96      5.96 o 
  -9  10   2       12.39        7.89      6.03 o 
  -8  10   2        2.58        2.74      3.17 o 
  -7  10   2       21.18       25.12      8.41 o 
  -6  10   2        5.91        5.28      3.12 o 
  -5  10   2       15.97       13.27      4.23 o 
  -4  10   2       12.94        8.28      9.10 o 
  -3  10   2        0.14        1.92      2.70 o 
  -2  10   2        0.17        2.97      1.97 o 
  -1  10   2       52.30       65.68      5.15 o 
   0  10   2        4.23        2.01      1.87 o 
   1  10   2       54.55       48.13      5.76 o 
   2  10   2       41.13       47.79      6.43 o 
   3  10   2       19.87       12.08      4.42 o 
   4  10   2       50.88       47.06      6.66 o 
   5  10   2        5.42        0.14      3.75 o 
   6  10   2       11.24        1.49      3.95 o 
   7  10   2        1.38       -1.06      3.72 o 
   8  10   2        0.49        5.37      7.80 o 
  -9  11   2        2.75       14.85      8.85 o 
  -8  11   2       11.19        8.80      4.85 o 
  -7  11   2        9.19        7.30      3.73 o 
  -6  11   2        2.67        5.89      3.46 o 
  -5  11   2       23.43       19.59      6.44 o 
  -4  11   2        0.02        0.07      2.90 o 
  -3  11   2        5.25        4.21      4.75 o 
  -2  11   2       21.54       23.26      3.84 o 
  -1  11   2       28.85       30.02      3.72 o 
   0  11   2        6.67        3.77      2.33 o 
   1  11   2       31.17       31.19      4.61 o 
   2  11   2        0.03       -3.13      3.13 o 
   3  11   2       10.18       11.24      4.62 o 
   4  11   2       33.78       25.64      6.06 o 
   5  11   2       75.15       91.21      9.51 o 
   6  11   2       15.34       10.37      5.73 o 
   7  11   2       17.68       22.58     10.51 o 
  -8  12   2        0.73       -5.68      7.07 o 
  -7  12   2        1.73       -1.58      4.10 o 
  -6  12   2       24.45       21.89      6.26 o 
  -5  12   2        1.54        5.86      3.48 o 
  -4  12   2        2.17        3.35      3.31 o 
  -3  12   2       23.59       21.59      4.20 o 
  -2  12   2       23.80       28.23      3.97 o 
  -1  12   2        0.68        2.55      3.60 o 
   0  12   2        2.07        2.37      2.78 o 
   1  12   2        3.94       -1.56      2.84 o 
   2  12   2        5.59        5.52      3.16 o 
   3  12   2       27.39       32.05      6.68 o 
   4  12   2        2.42        2.16      4.16 o 
   5  12   2       20.34       32.61     10.01 o 
   6  12   2        3.39       -5.22      7.12 o 
  -6  13   2        1.79       -6.41      6.41 o 
  -5  13   2        0.41        1.68      4.91 o 
  -4  13   2        0.07        4.55      6.86 o 
  -3  13   2        0.61        0.48      5.66 o 
  -2  13   2        1.51       -3.55      3.55 o 
  -1  13   2       13.87       13.00      5.08 o 
   0  13   2        2.54        0.91      3.81 o 
   1  13   2        2.29        1.10      3.12 o 
   2  13   2        0.98        1.94      3.25 o 
   3  13   2        5.56        7.00      7.23 o 
   4  13   2        1.13       -2.84      6.18 o 
  -1  14   2        1.31       -3.88      6.48 o 
   0  14   2        6.70       -1.20      7.15 o 
 -14   1   3        7.12        9.74      5.01 o 
 -13   1   3        4.06        3.72      3.72 o 
 -12   1   3        3.85        5.26      4.02 o 
 -11   1   3        2.73        2.27      3.06 o 
 -10   1   3       55.34       61.08      6.55 o 
  -9   1   3      134.00      152.66     14.27 o 
  -8   1   3       43.68       61.42      3.67 o 
  -7   1   3      247.37      289.41     28.28 o 
  -6   1   3      167.17      178.88     21.80 o 
  -5   1   3      741.05      753.50     98.25 o 
  -4   1   3        0.86        0.36      0.71 o 
  -3   1   3     1349.44     1399.78    148.45 o 
  -2   1   3     4053.45     4347.90    352.50 o 
  -1   1   3     6289.12     5397.36    155.84 o 
   0   1   3     8226.15     7615.37    467.17 o 
   1   1   3     3087.06     3084.32    198.36 o 
   2   1   3        0.27        0.81      0.74 o 
   3   1   3     4499.05     4925.68    307.23 o 
   4   1   3       64.10      117.70     10.37 o 
   5   1   3       11.30       11.98      1.77 o 
   6   1   3      201.63      232.17     17.67 o 
   7   1   3        0.00       -0.01      1.70 o 
   8   1   3       18.81       18.98      3.46 o 
   9   1   3        2.84        1.27      2.82 o 
  10   1   3       20.20       15.69      4.71 o 
  11   1   3        5.52        5.88      4.20 o 
  12   1   3        8.07        3.53      6.13 o 
 -14   2   3       35.88       26.87      6.57 o 
 -13   2   3        1.69        4.33      4.04 o 
 -12   2   3        3.27        3.63      3.50 o 
 -11   2   3        9.65       14.06      4.22 o 
 -10   2   3       33.68       29.62      7.16 o 
  -9   2   3      361.59      376.73     50.75 o 
  -8   2   3      105.79      103.73      9.70 o 
  -7   2   3      165.37      159.28     17.27 o 
  -6   2   3        3.24        0.42      0.91 o 
  -5   2   3       88.23      107.30     14.53 o 
  -4   2   3      160.63      174.36     20.83 o 
  -3   2   3       14.67       18.35      3.33 o 
  -2   2   3      811.80      756.44     64.38 o 
  -1   2   3      472.37      393.76     13.70 o 
   0   2   3     3332.91     3639.19    306.80 o 
   1   2   3     1587.68     1805.92    226.00 o 
   2   2   3      536.55      610.88     54.54 o 
   3   2   3      785.91      955.29     63.36 o 
   4   2   3      621.18      720.53     45.07 o 
   5   2   3       14.85       12.66      1.83 o 
   6   2   3       14.93       19.11      2.30 o 
   7   2   3      111.49      118.84      7.33 o 
   8   2   3        6.42        8.16      2.80 o 
   9   2   3       19.19       17.96      3.67 o 
  10   2   3        0.91        2.39      3.40 o 
  11   2   3        0.32       -0.92      5.65 o 
  12   2   3        4.01        1.00      6.93 o 
 -14   3   3        8.40       13.09      7.97 o 
 -13   3   3       31.88       24.93      9.17 o 
 -12   3   3       26.31       21.62      5.30 o 
 -11   3   3      142.64      135.94      9.52 o 
 -10   3   3       56.37       61.80     10.49 o 
  -9   3   3       41.32       39.50      3.36 o 
  -8   3   3        0.76        0.44      1.32 o 
  -7   3   3        0.97        2.32      1.25 o 
  -6   3   3      281.77      299.03     42.54 o 
  -5   3   3     1508.45     1731.26    260.73 o 
  -4   3   3     2699.36     2793.87    314.05 o 
  -3   3   3        6.24        4.79      1.09 o 
  -2   3   3        1.71        4.17      1.80 o 
  -1   3   3       14.12       12.95      1.10 o 
   0   3   3        3.74       10.85      2.79 o 
   1   3   3     1010.80     1104.98    138.60 o 
   2   3   3      758.88      844.57    114.88 o 
   3   3   3       55.39       64.99      6.84 o 
   4   3   3     1117.97     1286.37    109.62 o 
   5   3   3       61.67       78.08      8.18 o 
   6   3   3        0.27       -0.51      1.13 o 
   7   3   3      606.22      581.83     63.80 o 
   8   3   3      226.29      243.96     25.29 o 
   9   3   3       25.38       27.61      6.29 o 
  10   3   3       72.57       68.45     11.43 o 
  11   3   3        1.04        0.67      5.97 o 
 -13   4   3        2.00        3.74      4.01 o 
 -12   4   3        4.47        3.56      3.81 o 
 -11   4   3       39.19       39.87      6.33 o 
 -10   4   3       47.30       59.54      8.25 o 
  -9   4   3      356.62      328.27     45.62 o 
  -8   4   3       65.79       73.21     10.70 o 
  -7   4   3       59.10       64.66      6.84 o 
  -6   4   3      213.24      224.56     37.88 o 
  -5   4   3      951.04     1040.33    154.26 o 
  -4   4   3      740.00      755.77     90.83 o 
  -3   4   3        3.41        1.09      0.96 o 
  -2   4   3      300.67      280.28     10.91 o 
  -1   4   3       36.13       31.48      1.83 o 
   0   4   3      222.68      220.45      9.25 o 
   1   4   3      140.27      142.75     15.45 o 
   2   4   3     1585.83     1793.05    254.54 o 
   3   4   3       17.97       19.66      1.94 o 
   4   4   3       83.73      111.46     15.14 o 
   5   4   3       85.93       93.88      8.43 o 
   6   4   3        0.12       -0.13      1.34 o 
   7   4   3       58.42       53.60      9.15 o 
   8   4   3      206.87      202.44     20.46 o 
   9   4   3       24.28       25.02      7.20 o 
  10   4   3       10.72        9.39      6.49 o 
  11   4   3       12.70       13.24      7.42 o 
 -13   5   3        1.35       -1.13      3.82 o 
 -12   5   3        0.32        0.35      4.00 o 
 -11   5   3        1.58        2.94      3.69 o 
 -10   5   3      126.24      120.11     20.48 o 
  -9   5   3       52.18       54.10      9.19 o 
  -8   5   3       81.26       88.59     10.81 o 
  -7   5   3       36.25       38.90      4.33 o 
  -6   5   3      212.59      246.31     44.77 o 
  -5   5   3       21.66       21.69      3.18 o 
  -4   5   3        0.35        1.12      1.34 o 
  -3   5   3      120.33      124.62     13.86 o 
  -2   5   3     1649.05     1508.62     67.75 o 
  -1   5   3      264.51      268.28      5.49 o 
   0   5   3       81.39       84.70      5.18 o 
   1   5   3      140.97      159.11     19.54 o 
   2   5   3      280.97      296.68     38.75 o 
   3   5   3       27.57       27.15      4.37 o 
   4   5   3      528.43      557.20     81.12 o 
   5   5   3      204.34      234.97     31.03 o 
   6   5   3      379.79      401.43     63.24 o 
   7   5   3        1.03        0.85      2.93 o 
   8   5   3       46.45       43.47      6.26 o 
   9   5   3       48.77       39.51      6.99 o 
  10   5   3        1.69       -0.76      5.22 o 
 -13   6   3        3.04       -3.24      6.18 o 
 -12   6   3        2.58        2.52      4.07 o 
 -11   6   3        2.33        2.28      3.64 o 
 -10   6   3       62.15       58.33     12.29 o 
  -9   6   3       78.69       66.40     16.08 o 
  -8   6   3      244.88      239.98     33.01 o 
  -7   6   3       36.60       43.04      3.70 o 
  -6   6   3      220.86      228.57     44.17 o 
  -5   6   3       36.05       44.71      4.47 o 
  -4   6   3      115.56      123.39     17.66 o 
  -3   6   3        0.62        2.22      1.33 o 
  -2   6   3      345.18      361.92     22.86 o 
  -1   6   3      294.39      305.31      6.46 o 
   0   6   3      160.36      169.10      7.91 o 
   1   6   3      192.37      202.49     27.80 o 
   2   6   3        0.67        0.01      1.30 o 
   3   6   3      147.04      152.50     21.57 o 
   4   6   3       85.51      100.07     12.62 o 
   5   6   3      104.16      121.04     18.40 o 
   6   6   3        3.47        4.41      2.86 o 
   7   6   3        0.00       -2.73      2.73 o 
   8   6   3        8.66        6.23      4.06 o 
   9   6   3        2.23        5.50      4.83 o 
  10   6   3        7.45        8.58      5.17 o 
 -12   7   3       10.65        1.16      4.37 o 
 -11   7   3       15.67       14.17      4.24 o 
 -10   7   3        4.19        1.43      3.03 o 
  -9   7   3       50.38       49.42     14.32 o 
  -8   7   3       96.54       93.45     22.43 o 
  -7   7   3       62.30       68.10      6.90 o 
  -6   7   3       84.65       95.29     10.72 o 
  -5   7   3     1351.73     1356.14    157.69 o 
  -4   7   3      529.51      575.86     48.48 o 
  -3   7   3        8.24        7.58      1.94 o 
  -2   7   3       44.62       47.83      4.74 o 
  -1   7   3      204.50      201.73      5.15 o 
   0   7   3       12.77        9.74      2.21 o 
   1   7   3       83.85       86.70      9.06 o 
   2   7   3      156.85      182.87     24.25 o 
   3   7   3      954.57     1058.00    185.14 o 
   4   7   3       14.78       18.32      4.76 o 
   5   7   3       50.69       34.59      7.74 o 
   6   7   3        8.23        6.75      3.79 o 
   7   7   3       28.02       25.35      5.48 o 
   8   7   3        2.16       -0.38      3.37 o 
   9   7   3        1.28        2.24      3.94 o 
  10   7   3        1.06        2.08      6.87 o 
 -12   8   3        6.65       13.48      8.32 o 
 -11   8   3        6.42        4.21      3.74 o 
 -10   8   3        1.31        2.78      3.22 o 
  -9   8   3        0.01        2.11      2.78 o 
  -8   8   3        0.05        2.33      2.64 o 
  -7   8   3      441.90      471.32     88.18 o 
  -6   8   3       79.49      105.52     25.51 o 
  -5   8   3      503.32      541.54     55.65 o 
  -4   8   3      228.55      223.79     19.30 o 
  -3   8   3       83.95       85.34      7.41 o 
  -2   8   3        1.57       -1.87      1.92 o 
  -1   8   3       15.28       21.40      2.36 o 
   0   8   3        1.24        0.80      1.21 o 
   1   8   3      237.69      234.97     26.54 o 
   2   8   3        8.78        5.40      2.41 o 
   3   8   3        1.58        0.99      4.00 o 
   4   8   3      140.25      121.66     18.23 o 
   5   8   3        1.99        1.53      3.15 o 
   6   8   3       11.79       10.27      4.17 o 
   7   8   3       11.09        5.58      4.23 o 
   8   8   3        2.30       -1.11      3.93 o 
   9   8   3        5.86        1.69      5.49 o 
  10   8   3        4.08       10.07      7.87 o 
 -11   9   3        4.25       -2.00      4.52 o 
 -10   9   3        1.48        1.62      3.40 o 
  -9   9   3       12.64       20.00      4.49 o 
  -8   9   3        0.32       -0.01      3.35 o 
  -7   9   3       69.85       68.80     14.99 o 
  -6   9   3      158.94      184.21     39.42 o 
  -5   9   3       57.63       63.35      8.57 o 
  -4   9   3        0.36       -0.14      1.95 o 
  -3   9   3       58.76       57.87      4.72 o 
  -2   9   3        2.09        0.80      2.03 o 
  -1   9   3        8.31       10.14      2.05 o 
   0   9   3        6.29        8.31      2.11 o 
   1   9   3        0.01       -1.79      1.79 o 
   2   9   3       37.89       36.85      5.58 o 
   3   9   3      292.31      255.04     12.21 o 
   4   9   3        0.00        1.15      2.93 o 
   5   9   3        7.04       -0.97      3.05 o 
   6   9   3       13.72        7.89      4.08 o 
   7   9   3        1.51       -0.83      3.79 o 
   8   9   3        5.56        5.55      4.61 o 
   9   9   3        1.04        1.70      6.52 o 
 -10  10   3        0.03        7.51      5.51 o 
  -9  10   3       16.47       22.19      4.90 o 
  -8  10   3       36.33       43.53      9.46 o 
  -7  10   3        1.82        4.70      3.21 o 
  -6  10   3      158.05      191.00     24.13 o 
  -5  10   3        6.54        8.91      5.76 o 
  -4  10   3        0.02        0.93      3.41 o 
  -3  10   3        8.51        9.18      2.56 o 
  -2  10   3        8.43        8.70      2.44 o 
  -1  10   3        2.51        3.47      1.80 o 
   0  10   3        2.42        2.49      2.39 o 
   1  10   3       18.37       17.67      3.27 o 
   2  10   3      105.36      114.64      8.99 o 
   3  10   3        0.37        0.10      2.89 o 
   4  10   3        9.16       12.22      4.38 o 
   5  10   3        1.20        1.64      3.71 o 
   6  10   3       14.20       13.21      5.35 o 
   7  10   3        9.48        6.55      5.13 o 
   8  10   3        0.35       -2.00      6.99 o 
  -9  11   3        0.94        6.15      7.92 o 
  -8  11   3        1.84       -1.06      3.26 o 
  -7  11   3       35.67       45.82     10.81 o 
  -6  11   3        0.17       -0.26      2.87 o 
  -5  11   3       17.09       15.01      4.65 o 
  -4  11   3        4.48        5.32      3.69 o 
  -3  11   3       17.78       20.13      2.97 o 
  -2  11   3       25.09       30.03      4.43 o 
  -1  11   3       12.71       14.69      4.49 o 
   0  11   3        0.56       -2.08      2.08 o 
   1  11   3       18.62       17.18      3.97 o 
   2  11   3      138.85      136.78     10.25 o 
   3  11   3       58.22       57.26      7.61 o 
   4  11   3       12.05       16.59      5.44 o 
   5  11   3        3.84        5.52      4.52 o 
   6  11   3       17.98       33.65     11.11 o 
   7  11   3        4.02        6.75      8.23 o 
  -8  12   3       20.59       16.58      8.98 o 
  -7  12   3       12.27       23.62      5.30 o 
  -6  12   3        5.15        8.77      4.14 o 
  -5  12   3       23.13       28.39      6.19 o 
  -4  12   3       58.00      104.50     12.74 o 
  -3  12   3        3.21        0.87      4.40 o 
  -2  12   3        5.69       14.19      4.70 o 
  -1  12   3        1.42       -1.68      3.12 o 
   0  12   3        1.12        1.17      2.64 o 
   1  12   3        0.50       -1.35      2.44 o 
   2  12   3        5.42        4.85      3.28 o 
   3  12   3        1.38       -1.27      4.10 o 
   4  12   3        0.20        3.78      4.57 o 
   5  12   3        8.50       17.14      8.70 o 
  -6  13   3        1.50        0.68      6.70 o 
  -5  13   3        1.29        0.62      5.62 o 
  -4  13   3        2.89       11.58      6.67 o 
  -3  13   3        0.90        0.18      4.49 o 
  -2  13   3        4.89        7.12      5.87 o 
  -1  13   3        1.62        0.47      4.68 o 
   0  13   3        2.33        2.78      3.85 o 
   1  13   3       38.26       40.97      6.19 o 
   2  13   3        3.80        6.35      3.80 o 
   3  13   3       19.10       17.15      8.60 o 
  -1  14   3        6.82       13.44      8.27 o 
 -14   0   4        1.54        1.02      5.51 o 
 -13   0   4       15.47       17.32      7.37 o 
 -12   0   4       61.01       52.85      9.96 o 
 -11   0   4       96.13       88.14     10.60 o 
 -10   0   4      849.24      835.57     28.19 o 
  -9   0   4     1047.78     1118.48     30.05 o 
  -8   0   4      158.12      175.65     11.32 o 
  -7   0   4      265.42      297.55     27.98 o 
  -6   0   4      934.08     1056.55    251.81 o 
  -5   0   4      225.27      261.14     68.40 o 
  -4   0   4       30.15       45.20      7.75 o 
  -3   0   4     3326.49     3990.89    854.39 o 
  -2   0   4    20694.95    19138.39   3637.73 o 
  -1   0   4     5336.35     4769.83     21.49 o 
   0   0   4    14740.76    13827.03   2688.83 o 
   1   0   4     2514.58     2482.94    560.75 o 
   2   0   4      278.94      315.51     73.21 o 
   3   0   4      752.14      767.31    145.55 o 
   4   0   4       20.00       17.68      2.82 o 
   5   0   4        1.26       -0.23      1.59 o 
   6   0   4      358.30      385.28     60.17 o 
   7   0   4      161.18      157.77     20.33 o 
   8   0   4       30.07       31.89      7.90 o 
   9   0   4       47.46       36.49      7.95 o 
  10   0   4        0.01       -2.68      4.22 o 
 -14   1   4       13.53        3.82      4.72 o 
 -13   1   4        1.13        1.33      3.57 o 
 -12   1   4        2.09        2.95      3.02 o 
 -11   1   4       17.87       14.28      4.43 o 
 -10   1   4        1.07        2.76      3.13 o 
  -9   1   4       91.87       99.95      7.38 o 
  -8   1   4      121.34      149.82     13.96 o 
  -7   1   4      950.69      971.34    106.51 o 
  -6   1   4      119.87      190.79     19.97 o 
  -5   1   4     2074.50     2384.12    292.17 o 
  -4   1   4      157.35      178.82     20.69 o 
  -3   1   4     5139.06     5084.25    483.28 o 
  -2   1   4    12863.47    12018.67    963.61 o 
  -1   1   4     9624.34     8980.16    747.36 o 
   0   1   4     2324.48     2341.91    255.98 o 
   1   1   4     1188.01     1166.88    137.52 o 
   2   1   4     2305.06     2381.11    236.24 o 
   3   1   4     1429.59     1554.29    142.04 o 
   4   1   4     1335.06     1494.26    128.66 o 
   5   1   4        0.04        0.96      1.26 o 
   6   1   4        3.24        5.27      1.78 o 
   7   1   4        5.90        1.73      1.98 o 
   8   1   4       29.67       22.80      3.82 o 
   9   1   4        1.96        4.84      3.31 o 
  10   1   4        7.39       12.47      6.18 o 
  11   1   4        5.10        9.12      7.05 o 
 -14   2   4        0.19        2.17      4.22 o 
 -13   2   4       48.39       48.53      7.30 o 
 -12   2   4        0.29        5.03      3.65 o 
 -11   2   4       95.70       92.65     12.77 o 
 -10   2   4       37.85       38.21      5.41 o 
  -9   2   4       19.08       22.54      4.50 o 
  -8   2   4      217.22      222.52     20.87 o 
  -7   2   4       27.37       27.77      3.48 o 
  -6   2   4     1040.10     1319.44    187.19 o 
  -5   2   4       31.42       35.95      4.36 o 
  -4   2   4      667.55      681.19     73.29 o 
  -3   2   4       20.45       18.84      2.38 o 
  -2   2   4     5535.74     5229.46    313.22 o 
  -1   2   4    10852.72     9203.32    469.87 o 
   0   2   4        0.41        1.80      1.00 o 
   1   2   4     2302.52     2586.76    208.96 o 
   2   2   4      689.48      740.35     51.19 o 
   3   2   4    10224.19    10639.77    843.15 o 
   4   2   4      155.18      195.42     12.40 o 
   5   2   4        0.01        0.05      1.18 o 
   6   2   4        2.12        3.50      1.62 o 
   7   2   4      265.60      242.25     19.32 o 
   8   2   4      226.65      213.50     30.96 o 
   9   2   4       12.72       10.14      4.24 o 
  10   2   4        0.00       -4.41      4.41 o 
  11   2   4      120.89       92.19     13.84 o 
 -14   3   4       52.23       45.21      8.77 o 
 -13   3   4        1.99        4.41      4.09 o 
 -12   3   4        3.63        2.41      3.78 o 
 -11   3   4       65.89       63.52      7.26 o 
 -10   3   4        4.65        4.73      3.29 o 
  -9   3   4        7.19        5.88      1.84 o 
  -8   3   4       18.31       16.51      3.37 o 
  -7   3   4      522.74      566.06     67.14 o 
  -6   3   4     2128.70     2555.97    387.67 o 
  -5   3   4     1004.08     1158.06    156.54 o 
  -4   3   4      281.74      248.11     28.26 o 
  -3   3   4      530.70      538.49     26.28 o 
  -2   3   4      245.82      253.11     13.99 o 
  -1   3   4      714.91      643.79     19.15 o 
   0   3   4       14.08       19.97      2.87 o 
   1   3   4      937.76     1300.40    196.50 o 
   2   3   4      101.23      137.14     17.89 o 
   3   3   4      482.75      543.83     43.68 o 
   4   3   4      237.60      243.28     18.12 o 
   5   3   4        0.80        1.34      1.24 o 
   6   3   4       18.72       22.42      2.89 o 
   7   3   4        9.92       18.65      3.42 o 
   8   3   4        2.55        2.13      3.59 o 
   9   3   4       10.95        7.95      5.76 o 
  10   3   4        0.16        3.66      5.41 o 
  11   3   4        8.60       15.01      8.42 o 
 -14   4   4       23.90       52.47     11.95 o 
 -13   4   4       34.81       52.75     12.46 o 
 -12   4   4        1.91        6.94      3.92 o 
 -11   4   4       89.08       90.21     22.53 o 
 -10   4   4       33.48       23.69      5.24 o 
  -9   4   4       31.25       28.35      3.07 o 
  -8   4   4       26.85       23.30      4.89 o 
  -7   4   4       66.62       69.69      9.73 o 
  -6   4   4     1076.94     1233.17    191.36 o 
  -5   4   4       89.45       68.43      6.67 o 
  -4   4   4       74.84       66.32      6.07 o 
  -3   4   4      530.25      492.40     22.53 o 
  -2   4   4       44.90       50.35      2.26 o 
  -1   4   4      415.61      414.93      9.83 o 
   0   4   4      151.59      150.06     12.48 o 
   1   4   4        7.27        8.14      1.29 o 
   2   4   4      201.51      294.93     45.34 o 
   3   4   4       33.03       29.06      4.22 o 
   4   4   4      130.32      132.50     11.84 o 
   5   4   4       79.59       72.87      6.68 o 
   6   4   4        1.04        0.27      1.45 o 
   7   4   4        0.47        1.72      3.18 o 
   8   4   4       24.58       19.20      5.29 o 
   9   4   4        2.40        6.25      4.10 o 
  10   4   4        1.42        1.29      5.08 o 
 -13   5   4        9.90        9.88      5.21 o 
 -12   5   4       10.27       10.19      7.40 o 
 -11   5   4        0.45        1.54      3.49 o 
 -10   5   4        2.16        1.43      1.95 o 
  -9   5   4       98.90       80.79     14.46 o 
  -8   5   4      109.40      113.47     14.18 o 
  -7   5   4      589.83      621.10     94.95 o 
  -6   5   4       94.90      113.76     11.66 o 
  -5   5   4        1.21        0.77      0.91 o 
  -4   5   4      171.85      152.23      9.76 o 
  -3   5   4       10.85       11.35      1.55 o 
  -2   5   4       73.84       63.14      2.87 o 
  -1   5   4      233.47      243.60      4.54 o 
   0   5   4       36.02       43.86      3.69 o 
   1   5   4      409.87      407.61     47.86 o 
   2   5   4      131.66      154.80     24.01 o 
   3   5   4       19.30       27.61      4.31 o 
   4   5   4       12.44       11.09      2.04 o 
   5   5   4      154.73      137.43      6.29 o 
   6   5   4       46.45       41.96      9.19 o 
   7   5   4       37.74       38.47      9.67 o 
   8   5   4        7.30        6.81      3.98 o 
   9   5   4        5.64        3.78      4.33 o 
  10   5   4        5.20        6.37      4.78 o 
 -13   6   4        4.13        2.71      4.31 o 
 -12   6   4        8.77        8.54      4.70 o 
 -11   6   4        0.15        1.65      3.83 o 
 -10   6   4        4.67        5.84      3.01 o 
  -9   6   4       54.17       43.94      8.19 o 
  -8   6   4       23.32       27.31      3.68 o 
  -7   6   4       69.51       63.00      7.14 o 
  -6   6   4      784.87      810.50    118.03 o 
  -5   6   4        5.97        8.08      2.02 o 
  -4   6   4       83.19       82.61      6.67 o 
  -3   6   4      163.10      175.39      5.80 o 
  -2   6   4      389.62      352.65      7.57 o 
  -1   6   4       25.31       25.21      1.96 o 
   0   6   4       28.67       25.65      2.62 o 
   1   6   4        1.44       -0.67      1.18 o 
   2   6   4       23.16       24.28      3.19 o 
   3   6   4     1003.13     1141.17    185.25 o 
   4   6   4      838.30      712.47     54.07 o 
   5   6   4        0.98        1.44      1.83 o 
   6   6   4       52.57       43.51      6.06 o 
   7   6   4        0.20        0.12      3.18 o 
   8   6   4        1.83        1.47      5.19 o 
   9   6   4        0.63       -1.20      4.00 o 
  10   6   4        2.82       -3.94      6.67 o 
 -13   7   4       11.59       11.81      9.05 o 
 -12   7   4        0.51       -1.29      4.37 o 
 -11   7   4        5.28        6.77      3.42 o 
 -10   7   4        0.03       -2.12      2.34 o 
  -9   7   4       23.30       20.93      4.02 o 
  -8   7   4       60.78       58.12      9.02 o 
  -7   7   4      218.99      225.37     38.55 o 
  -6   7   4      834.78      850.96    114.90 o 
  -5   7   4      201.19      206.15     26.16 o 
  -4   7   4       82.93       78.50      6.73 o 
  -3   7   4        6.62        5.42      1.86 o 
  -2   7   4      275.94      254.89      6.49 o 
  -1   7   4        0.23        0.57      1.08 o 
   0   7   4      111.61      123.09      8.66 o 
   1   7   4        0.74        0.56      1.87 o 
   2   7   4      554.00      498.81     37.36 o 
   3   7   4      455.90      427.36     47.46 o 
   4   7   4      312.38      270.64     14.30 o 
   5   7   4        5.78        5.91      3.37 o 
   6   7   4        4.40        3.63      3.48 o 
   7   7   4        1.17       -1.67      3.30 o 
   8   7   4       19.13       16.11      5.54 o 
   9   7   4        0.21       -3.87      3.87 o 
  10   7   4        0.04        8.11      8.57 o 
 -12   8   4        0.03        2.29      7.65 o 
 -11   8   4        0.24       -0.96      3.19 o 
 -10   8   4       13.73       14.20      5.47 o 
  -9   8   4        1.86        4.78      2.77 o 
  -8   8   4       33.42       34.87      5.77 o 
  -7   8   4       30.57       35.88      6.90 o 
  -6   8   4       40.09       42.57      4.50 o 
  -5   8   4       50.21       42.64      7.83 o 
  -4   8   4      249.93      239.24     15.41 o 
  -3   8   4       40.79       42.12      3.85 o 
  -2   8   4       51.92       46.02      3.90 o 
  -1   8   4       80.72       80.32      3.74 o 
   0   8   4      113.56      117.83      6.08 o 
   1   8   4       16.16       12.33      3.55 o 
   2   8   4        0.00        0.67      2.65 o 
   3   8   4       44.86       37.11      8.25 o 
   4   8   4       91.14       78.30      7.69 o 
   5   8   4       80.59       60.34     10.92 o 
   6   8   4        3.74        1.95      3.29 o 
   7   8   4        0.00       -2.45      4.76 o 
   8   8   4        8.66       11.61      5.69 o 
   9   8   4        0.04       12.66      7.97 o 
 -11   9   4        0.16        2.45      3.69 o 
 -10   9   4        7.52        7.81      3.77 o 
  -9   9   4        4.13        7.21      3.48 o 
  -8   9   4        7.83        6.52      5.12 o 
  -7   9   4       31.60       35.49     11.75 o 
  -6   9   4       16.05       25.27     13.10 o 
  -5   9   4      202.98      205.12     20.92 o 
  -4   9   4       99.04       87.49      6.49 o 
  -3   9   4       11.02       15.38      2.80 o 
  -2   9   4       44.15       47.30      3.68 o 
  -1   9   4       11.78        9.12      1.96 o 
   0   9   4       11.61        7.50      2.69 o 
   1   9   4      151.78      139.47      8.90 o 
   2   9   4        0.13        2.53      3.13 o 
   3   9   4        0.55        1.55      3.03 o 
   4   9   4        3.05        4.89      3.31 o 
   5   9   4        0.02        2.22      3.71 o 
   6   9   4       10.11       10.89      4.71 o 
   7   9   4       38.63       40.39      7.47 o 
   8   9   4        0.17        7.20      7.81 o 
 -11  10   4        4.02       -1.78      6.58 o 
 -10  10   4        7.46        8.17      4.33 o 
  -9  10   4        0.97       -1.26      3.24 o 
  -8  10   4        4.48        7.39      3.51 o 
  -7  10   4       66.81       65.31      8.14 o 
  -6  10   4        1.31        7.21      3.81 o 
  -5  10   4        0.12       -0.15      2.92 o 
  -4  10   4       73.01       83.26     10.72 o 
  -3  10   4      154.06      155.17     10.17 o 
  -2  10   4       46.22       51.08      6.22 o 
  -1  10   4        0.04        1.69      2.13 o 
   0  10   4       17.17       14.25      3.58 o 
   1  10   4        7.16       10.74      2.77 o 
   2  10   4       98.20       95.99     15.20 o 
   3  10   4       23.95       23.28      5.51 o 
   4  10   4        9.57       13.05      5.33 o 
   5  10   4       35.70       29.99      6.79 o 
   6  10   4       10.55       10.24      5.42 o 
   7  10   4        0.66       -3.49      6.53 o 
  -9  11   4        0.76        1.93      3.77 o 
  -8  11   4        0.07       -0.99      3.07 o 
  -7  11   4       50.91       51.48      6.22 o 
  -6  11   4        5.42       10.15      4.75 o 
  -5  11   4       23.41       23.19      5.32 o 
  -4  11   4       20.95       28.83      8.04 o 
  -3  11   4        9.05       14.48      3.69 o 
  -2  11   4        0.20        0.02      3.51 o 
  -1  11   4       15.67       11.29      3.28 o 
   0  11   4       15.28       13.20      3.69 o 
   1  11   4       10.86       17.64      4.19 o 
   2  11   4       36.50       44.39      7.03 o 
   3  11   4        3.81        8.74      4.65 o 
   4  11   4       21.71       29.75      6.52 o 
   5  11   4        2.99       -1.96      4.41 o 
   6  11   4        7.28       16.30      9.27 o 
  -8  12   4        1.75        5.24      4.07 o 
  -7  12   4        0.13        3.99      3.76 o 
  -6  12   4        3.93        5.38      6.35 o 
  -5  12   4       10.30       11.75      6.90 o 
  -4  12   4       19.42       27.15      8.78 o 
  -3  12   4        1.14       -1.80      3.98 o 
  -2  12   4        8.92        9.34      4.08 o 
  -1  12   4        1.05       -2.41      3.13 o 
   0  12   4        0.35        1.10      2.78 o 
   1  12   4        1.00        0.11      3.16 o 
   2  12   4        0.13        1.25      2.93 o 
   3  12   4        1.33        2.19      4.77 o 
   4  12   4        5.45       18.18      9.06 o 
   5  12   4        0.32        1.09      7.84 o 
  -6  13   4       14.49       15.02      8.60 o 
  -5  13   4       10.30       12.59      7.52 o 
  -4  13   4       17.02       33.85      9.84 o 
  -3  13   4        1.33        2.14      5.27 o 
  -2  13   4        5.17       -4.04      4.04 o 
  -1  13   4       14.62       18.46      5.63 o 
   0  13   4        7.67       17.40      5.53 o 
   1  13   4       12.19       18.56      9.45 o 
   2  13   4        0.00        3.14      7.31 o 
   3  13   4       18.09       23.79     10.06 o 
 -14   1   5       12.85       11.75      4.88 o 
 -13   1   5        4.35        1.01      3.99 o 
 -12   1   5        0.01       -3.22      3.37 o 
 -11   1   5       13.28       12.62      4.09 o 
 -10   1   5        1.26        2.42      2.74 o 
  -9   1   5      148.17      154.76     20.65 o 
  -8   1   5        2.31        4.25      1.26 o 
  -7   1   5      183.18      182.46     20.70 o 
  -6   1   5       99.35      114.87     15.29 o 
  -5   1   5      160.19      204.05     18.78 o 
  -4   1   5      421.95      459.60     49.94 o 
  -3   1   5      604.30      761.32     58.33 o 
  -2   1   5     4949.95     5228.59    390.13 o 
  -1   1   5     1247.97     1212.73     80.79 o 
   0   1   5      114.71      142.19     18.19 o 
   1   1   5       13.43       15.51      2.05 o 
   2   1   5      601.06      717.76     75.04 o 
   3   1   5      130.66      155.19     16.38 o 
   4   1   5       19.16       27.85      2.46 o 
   5   1   5       21.91       24.94      3.22 o 
   6   1   5        7.89        8.50      2.20 o 
   7   1   5        4.00        3.09      2.19 o 
   8   1   5       29.16       28.31      4.42 o 
   9   1   5       13.94        9.60      5.99 o 
  10   1   5        2.68       -0.77      5.31 o 
 -14   2   5       12.74       17.19      5.41 o 
 -13   2   5        1.60        0.53      3.42 o 
 -12   2   5        0.18        0.31      3.04 o 
 -11   2   5      153.50      153.11     25.66 o 
 -10   2   5      402.44      417.15     48.51 o 
  -9   2   5        1.61        2.16      1.85 o 
  -8   2   5        1.78        4.09      1.38 o 
  -7   2   5       71.45       77.42     11.58 o 
  -6   2   5     2778.98     3540.03    451.61 o 
  -5   2   5     1135.03     1397.90    162.77 o 
  -4   2   5     1232.94     1393.04    118.62 o 
  -3   2   5     2459.80     2584.41    171.79 o 
  -2   2   5      163.03      172.98     11.50 o 
  -1   2   5        6.40        4.45      1.14 o 
   0   2   5      319.81      288.19     21.29 o 
   1   2   5      223.25      248.02     18.89 o 
   2   2   5      514.59      606.45     39.27 o 
   3   2   5      143.57      139.95      5.40 o 
   4   2   5      526.03      555.67     43.30 o 
   5   2   5       22.17       20.89      2.45 o 
   6   2   5       50.27       56.74      5.31 o 
   7   2   5        0.01        1.12      1.99 o 
   8   2   5        4.90        6.81      3.88 o 
   9   2   5        6.09        6.28      4.47 o 
  10   2   5        0.26       -3.72      5.10 o 
  11   2   5        0.37        8.75      7.00 o 
 -14   3   5        0.01        2.81      4.24 o 
 -13   3   5        1.98       -3.39      3.39 o 
 -12   3   5       79.58       86.77     23.38 o 
 -11   3   5       54.20       59.94      6.81 o 
 -10   3   5        0.22        0.91      2.08 o 
  -9   3   5        6.57        9.63      2.02 o 
  -8   3   5      323.68      362.76     49.75 o 
  -7   3   5      281.28      369.12     57.02 o 
  -6   3   5     2882.68     3248.06    465.78 o 
  -5   3   5      563.24      645.61     92.77 o 
  -4   3   5      168.33      192.99     16.64 o 
  -3   3   5       76.35       90.42      5.50 o 
  -2   3   5     1944.79     1781.63     80.39 o 
  -1   3   5       47.70       44.78      1.75 o 
   0   3   5       40.11       46.97      6.51 o 
   1   3   5      568.45      716.44     77.37 o 
   2   3   5     1913.83     2128.64    173.88 o 
   3   3   5      134.31      147.32     10.62 o 
   4   3   5      166.74      184.05     16.98 o 
   5   3   5      232.99      239.49     16.24 o 
   6   3   5      346.35      315.57     36.93 o 
   7   3   5        3.92        5.82      3.58 o 
   8   3   5        0.44       -0.35      2.82 o 
   9   3   5        0.06        1.11      3.83 o 
  10   3   5        0.48        3.38      6.11 o 
 -14   4   5        5.67        4.40      4.69 o 
 -13   4   5      122.18      128.15     14.79 o 
 -12   4   5       58.78       67.46      9.10 o 
 -11   4   5        0.44       -1.70      2.08 o 
 -10   4   5        4.73        7.27      2.70 o 
  -9   4   5        3.70        1.87      1.56 o 
  -8   4   5       23.92       29.20      6.58 o 
  -7   4   5        8.17       15.22      2.53 o 
  -6   4   5      245.28      254.27     29.49 o 
  -5   4   5       24.89       22.34      1.99 o 
  -4   4   5       10.54       11.82      1.59 o 
  -3   4   5      258.00      274.39     19.47 o 
  -2   4   5      409.51      383.50     12.86 o 
  -1   4   5     1069.69     1062.54     45.56 o 
   0   4   5      144.63      146.03     17.45 o 
   1   4   5       65.07      101.55     13.64 o 
   2   4   5       80.42       95.20     11.93 o 
   3   4   5      388.56      470.44     50.16 o 
   4   4   5      367.84      398.08     35.54 o 
   5   4   5       58.66       50.22      5.31 o 
   6   4   5       54.32       56.85      6.58 o 
   7   4   5      229.47      234.81     58.03 o 
   8   4   5        2.71       -1.21      3.47 o 
   9   4   5        3.53        3.01      4.05 o 
  10   4   5        0.06       -4.38      5.22 o 
 -14   5   5       49.30       79.88     14.06 o 
 -13   5   5        8.12        5.25      4.31 o 
 -12   5   5       20.67       16.18      5.33 o 
 -11   5   5       50.20       45.94      7.52 o 
 -10   5   5       11.99       10.13      2.55 o 
  -9   5   5        1.24        0.72      1.58 o 
  -8   5   5        2.13        1.02      1.99 o 
  -7   5   5      182.19      198.32     28.66 o 
  -6   5   5       19.46       25.47      4.86 o 
  -5   5   5        1.04        0.52      0.95 o 
  -4   5   5       32.23       35.57      3.36 o 
  -3   5   5       73.90       82.17      7.45 o 
  -2   5   5      668.37      623.79     18.19 o 
  -1   5   5       60.89       61.98      2.25 o 
   0   5   5      348.72      396.48     41.43 o 
   1   5   5       19.37       15.01      2.99 o 
   2   5   5      199.16      243.46     37.08 o 
   3   5   5       15.45       18.90      2.79 o 
   4   5   5       64.45       67.13      7.28 o 
   5   5   5       13.66       18.81      5.09 o 
   6   5   5        0.63        1.57      3.06 o 
   7   5   5        6.76        7.91      3.96 o 
   8   5   5        0.51        0.03      3.49 o 
   9   5   5        0.92        3.87      4.59 o 
  10   5   5        6.73        7.37      5.55 o 
 -13   6   5       24.10       30.46     11.77 o 
 -12   6   5        7.11        8.10      4.63 o 
 -11   6   5       81.39       78.93     26.34 o 
 -10   6   5       48.39       37.68      4.09 o 
  -9   6   5        7.74        9.44      2.66 o 
  -8   6   5       33.48       27.74      5.09 o 
  -7   6   5      668.00      661.82     91.54 o 
  -6   6   5        6.64       10.16      2.36 o 
  -5   6   5     1018.25      948.32     62.88 o 
  -4   6   5       87.02       79.32      3.63 o 
  -3   6   5       15.77       10.17      1.92 o 
  -2   6   5      356.34      354.81      8.80 o 
  -1   6   5      342.05      350.87      7.62 o 
   0   6   5        3.12        5.79      1.73 o 
   1   6   5       51.35       54.50      8.53 o 
   2   6   5       51.52       53.27      4.66 o 
   3   6   5       39.67       32.20      3.85 o 
   4   6   5      223.30      203.95     13.65 o 
   5   6   5        3.26        2.31      2.04 o 
   6   6   5        2.87        3.78      3.61 o 
   7   6   5        2.67        3.69      3.78 o 
   8   6   5        2.29       -3.28      3.28 o 
   9   6   5       11.21        7.81      4.84 o 
  10   6   5        0.40        0.48      7.83 o 
 -13   7   5        0.01        2.30      6.23 o 
 -12   7   5        4.02        5.80      4.27 o 
 -11   7   5        0.10       -0.81      2.81 o 
 -10   7   5        3.75        1.36      2.93 o 
  -9   7   5       49.77       44.97      6.92 o 
  -8   7   5       18.00       18.47      4.04 o 
  -7   7   5      247.26      246.90     38.22 o 
  -6   7   5      247.98      263.50     31.76 o 
  -5   7   5      247.05      263.37     28.50 o 
  -4   7   5        2.69        0.43      1.50 o 
  -3   7   5       53.82       50.05      3.59 o 
  -2   7   5       47.55       48.46      3.15 o 
  -1   7   5        0.26        0.36      1.03 o 
   0   7   5       12.27       14.52      3.56 o 
   1   7   5       81.09       80.11     13.43 o 
   2   7   5       87.70       80.26      6.69 o 
   3   7   5      330.72      303.89     23.10 o 
   4   7   5      222.90      184.65     20.60 o 
   5   7   5       70.39       56.79      6.90 o 
   6   7   5       23.81       24.27      5.72 o 
   7   7   5        4.35        4.69      3.95 o 
   8   7   5       10.75        8.92      6.32 o 
   9   7   5       10.39        8.20      8.65 o 
 -12   8   5       13.93       14.73      7.70 o 
 -11   8   5        2.13        2.80      3.26 o 
 -10   8   5        0.19        0.12      2.83 o 
  -9   8   5        0.01        2.02      2.72 o 
  -8   8   5       28.53       31.80      6.07 o 
  -7   8   5        5.14        8.55      3.06 o 
  -6   8   5      844.33      894.47     95.94 o 
  -5   8   5        8.06       14.65      3.91 o 
  -4   8   5      529.69      500.15     30.50 o 
  -3   8   5        0.00       -1.25      1.36 o 
  -2   8   5       25.60       28.26      2.58 o 
  -1   8   5       10.51        7.44      2.43 o 
   0   8   5        4.19        1.79      1.74 o 
   1   8   5      173.61      152.89     20.84 o 
   2   8   5      208.07      194.73     23.03 o 
   3   8   5      111.11      112.86     17.37 o 
   4   8   5      139.60      111.52     12.77 o 
   5   8   5       36.23       29.51      5.89 o 
   6   8   5       66.48       65.55      7.89 o 
   7   8   5        0.65        3.51      4.11 o 
   8   8   5       15.33       27.36      9.41 o 
 -11   9   5        2.26        1.39      3.68 o 
 -10   9   5        0.58        3.20      3.39 o 
  -9   9   5        0.71        3.43      3.36 o 
  -8   9   5       14.39       14.35      4.65 o 
  -7   9   5       89.21       97.65     31.01 o 
  -6   9   5       15.64       24.98      3.96 o 
  -5   9   5      159.46      169.66     18.23 o 
  -4   9   5      147.59      146.02      6.02 o 
  -3   9   5       48.94       51.99      5.77 o 
  -2   9   5        2.20        1.35      2.51 o 
  -1   9   5       15.23       15.28      3.36 o 
   0   9   5        2.50       -0.19      2.11 o 
   1   9   5       19.23       22.26      4.93 o 
   2   9   5        9.78        9.72      4.06 o 
   3   9   5        0.54        1.43      3.17 o 
   4   9   5       44.21       41.02      6.64 o 
   5   9   5        0.21        2.17      3.90 o 
   6   9   5       33.20       32.99      6.90 o 
   7   9   5        6.83        1.44      4.21 o 
   8   9   5        0.03        0.12      7.58 o 
 -11  10   5        0.09        0.00      6.89 o 
 -10  10   5       12.01       12.19      4.44 o 
  -9  10   5       11.52       19.05      4.77 o 
  -8  10   5        1.90        2.25      3.19 o 
  -7  10   5       84.15       91.45     25.26 o 
  -6  10   5      116.55      131.47     23.23 o 
  -5  10   5        2.07        4.52      2.78 o 
  -4  10   5        1.32       -2.43      2.57 o 
  -3  10   5        0.00        0.78      2.83 o 
  -2  10   5        0.39       -1.76      3.08 o 
  -1  10   5        0.99       -0.97      2.26 o 
   0  10   5        0.42       -1.44      2.54 o 
   1  10   5        0.58        0.69      2.22 o 
   2  10   5       71.42       79.58     10.50 o 
   3  10   5        1.60        1.08      3.34 o 
   4  10   5       22.16       20.05      5.78 o 
   5  10   5       11.34        7.28      4.74 o 
   6  10   5        0.39       -5.87      5.87 o 
   7  10   5        0.69        3.87      7.65 o 
 -10  11   5        0.25       -5.79      6.20 o 
  -9  11   5        0.72       -0.90      3.45 o 
  -8  11   5        0.16       -2.93      2.93 o 
  -7  11   5        1.73        4.40      4.19 o 
  -6  11   5       28.15       31.09      8.75 o 
  -5  11   5       18.54       24.18      7.20 o 
  -4  11   5        6.23        8.17      3.87 o 
  -3  11   5        9.08       10.65      3.38 o 
  -2  11   5       15.91       19.30      4.92 o 
  -1  11   5       18.63       11.08      4.17 o 
   0  11   5        8.13        6.78      3.20 o 
   1  11   5       20.15       20.64      4.29 o 
   2  11   5       23.38       18.31      5.48 o 
   3  11   5        2.71        5.98      4.64 o 
   4  11   5        8.84       15.50      5.70 o 
   5  11   5       32.86       43.76     12.11 o 
   6  11   5        8.94        8.85      9.08 o 
  -8  12   5        6.81        3.18      6.17 o 
  -7  12   5        1.23        1.75      6.73 o 
  -6  12   5       54.16       86.10     13.14 o 
  -5  12   5       17.93       25.89      8.35 o 
  -4  12   5       39.55       58.15     11.08 o 
  -3  12   5        1.49       -2.90      4.12 o 
  -2  12   5        8.50        3.66      3.85 o 
  -1  12   5       27.42       26.97      9.61 o 
   0  12   5        3.69        7.77      3.57 o 
   1  12   5        1.50        3.84      3.24 o 
   2  12   5        5.10        3.50      3.42 o 
   3  12   5       34.01       38.31     10.90 o 
   4  12   5       35.40       47.52     12.82 o 
  -5  13   5       14.44       22.11      8.71 o 
  -4  13   5       13.04       10.68      7.66 o 
  -3  13   5        3.02        1.74      5.48 o 
  -2  13   5        0.18       -3.76      4.44 o 
  -1  13   5        0.48        0.70      4.17 o 
   0  13   5       13.84       18.86      8.78 o 
   1  13   5        0.85       -1.26      6.16 o 
   2  13   5        0.95        6.84      7.91 o 
 -14   0   6      118.86      122.06     14.83 o 
 -13   0   6       59.03       63.29     11.01 o 
 -12   0   6       15.62       17.23      7.24 o 
 -11   0   6      918.25      962.91     31.58 o 
 -10   0   6      868.95      944.28     28.99 o 
  -9   0   6      223.16      237.18     13.78 o 
  -8   0   6       23.54       30.65      6.74 o 
  -7   0   6      210.65      202.35     34.02 o 
  -6   0   6       76.64       99.79     19.12 o 
  -5   0   6     1361.69     1496.27    269.01 o 
  -4   0   6       20.30       39.65     21.07 o 
  -3   0   6      471.85      517.36     56.28 o 
  -2   0   6     3853.57     4199.36    275.25 o 
  -1   0   6      327.31      343.17     38.81 o 
   0   0   6      491.13      501.33    121.15 o 
   1   0   6       77.40       67.00     18.55 o 
   2   0   6      500.41      493.33    114.54 o 
   3   0   6      879.41      972.31    213.95 o 
   4   0   6      213.50      185.65     37.69 o 
   5   0   6      220.68      209.40     42.48 o 
   6   0   6       64.94       67.77     13.36 o 
   7   0   6        0.01       -3.64      6.11 o 
   8   0   6        5.70        9.27      6.91 o 
 -14   1   6        0.78        0.19      3.73 o 
 -13   1   6        0.32       -1.31      3.30 o 
 -12   1   6      166.15      183.91     10.80 o 
 -11   1   6      287.52      310.17     15.71 o 
 -10   1   6        8.68        8.85      2.74 o 
  -9   1   6       51.88       45.65      6.29 o 
  -8   1   6       32.36       32.95      4.20 o 
  -7   1   6      194.91      244.08     33.00 o 
  -6   1   6     2627.39     3161.47    409.96 o 
  -5   1   6        0.26        1.73      0.84 o 
  -4   1   6     1734.56     1962.03    156.16 o 
  -3   1   6      249.54      258.63     18.16 o 
  -2   1   6     7908.62     8204.63    607.05 o 
  -1   1   6      752.22      859.03     59.04 o 
   0   1   6       15.64       16.19      2.89 o 
   1   1   6      433.76      397.71     46.91 o 
   2   1   6        0.19        0.08      0.96 o 
   3   1   6      288.73      318.22     40.16 o 
   4   1   6       68.60       70.71     10.13 o 
   5   1   6      125.58      137.10     20.15 o 
   6   1   6       89.51       87.98     12.43 o 
   7   1   6        4.24        4.01      2.89 o 
   8   1   6        0.13        1.83      3.62 o 
 -14   2   6        3.71       -3.37      3.37 o 
 -13   2   6       25.33       19.08      5.44 o 
 -12   2   6       36.46       36.29      7.67 o 
 -11   2   6        1.51        1.17      2.86 o 
 -10   2   6       21.60       22.13      3.50 o 
  -9   2   6        6.74        6.80      2.31 o 
  -8   2   6        1.62        4.41      2.17 o 
  -7   2   6      357.51      417.45     57.98 o 
  -6   2   6       71.57       70.47     11.32 o 
  -5   2   6      397.63      435.00     45.59 o 
  -4   2   6       21.93       40.35      4.26 o 
  -3   2   6       39.18       35.87      3.88 o 
  -2   2   6      278.41      274.18     12.56 o 
  -1   2   6       58.99       51.49      5.81 o 
   0   2   6      228.86      233.76     26.61 o 
   1   2   6      674.42      635.38     54.41 o 
   2   2   6      241.29      275.40     25.48 o 
   3   2   6      119.06      148.49     15.37 o 
   4   2   6      245.42      262.92     21.54 o 
   5   2   6       33.58       29.48      2.92 o 
   6   2   6      285.34      265.63     32.54 o 
   7   2   6      157.90      151.09     14.61 o 
   8   2   6        0.10       -2.34      3.50 o 
   9   2   6        2.66        2.18      5.07 o 
 -14   3   6       20.42       21.10      6.05 o 
 -13   3   6       40.79       33.39      6.34 o 
 -12   3   6        0.19       -0.48      3.09 o 
 -11   3   6        3.12       -1.54      2.11 o 
 -10   3   6       20.52       19.63      3.41 o 
  -9   3   6       32.37       30.60      4.94 o 
  -8   3   6       38.04       56.56     12.31 o 
  -7   3   6       29.03       32.50      6.42 o 
  -6   3   6      865.10     1035.75    125.55 o 
  -5   3   6     2192.39     2484.25    253.61 o 
  -4   3   6     1681.80     1884.45    151.83 o 
  -3   3   6      712.80      714.93     48.66 o 
  -2   3   6     2010.07     1908.77     97.17 o 
  -1   3   6      219.15      219.08     19.89 o 
   0   3   6       30.77       31.78      4.52 o 
   1   3   6       63.36       83.42      8.36 o 
   2   3   6      396.42      420.80     28.37 o 
   3   3   6       85.38       83.81      7.10 o 
   4   3   6      425.82      423.68     51.17 o 
   5   3   6       32.92       36.39      3.97 o 
   6   3   6      225.60      244.87     31.53 o 
   7   3   6       61.97       65.55     11.34 o 
   8   3   6        3.37        3.25      3.96 o 
   9   3   6        6.38        8.38      5.04 o 
  10   3   6        0.01       -2.72      5.30 o 
 -14   4   6        9.19        4.67      4.43 o 
 -13   4   6       38.46       45.95     15.86 o 
 -12   4   6       11.67        7.34      3.32 o 
 -11   4   6       87.06       77.65     19.49 o 
 -10   4   6        1.09        1.25      2.13 o 
  -9   4   6       53.41       45.40     10.70 o 
  -8   4   6        8.56       16.28      3.17 o 
  -7   4   6       25.92       26.36      4.03 o 
  -6   4   6      885.11      952.28    135.22 o 
  -5   4   6       48.68       43.34      3.80 o 
  -4   4   6      436.88      450.12     34.18 o 
  -3   4   6      234.62      208.07     15.41 o 
  -2   4   6        1.08        1.30      0.71 o 
  -1   4   6        8.42        9.37      1.19 o 
   0   4   6        8.47       21.04      2.90 o 
   1   4   6      124.92      186.97     23.58 o 
   2   4   6       14.12       13.91      2.77 o 
   3   4   6      293.25      307.73     25.85 o 
   4   4   6        3.92        7.03      2.87 o 
   5   4   6       86.41       85.65     10.91 o 
   6   4   6       25.38       28.66      4.36 o 
   7   4   6       46.76       49.64     10.64 o 
   8   4   6        0.04        3.25      4.01 o 
   9   4   6        6.46        7.55      4.94 o 
  10   4   6        5.14        4.73      6.88 o 
 -14   5   6        8.94        7.84      9.10 o 
 -13   5   6       17.48       14.17      6.11 o 
 -12   5   6       19.05       21.77      4.36 o 
 -11   5   6      195.75      199.28     39.58 o 
 -10   5   6        1.94        1.39      1.89 o 
  -9   5   6        6.44        5.21      2.25 o 
  -8   5   6        3.20        1.09      1.91 o 
  -7   5   6       24.94       29.63      4.52 o 
  -6   5   6      565.99      585.96     65.36 o 
  -5   5   6       15.55       19.60      1.97 o 
  -4   5   6       74.28       65.59      4.10 o 
  -3   5   6       74.24       67.93      5.07 o 
  -2   5   6        0.11        2.61      2.00 o 
  -1   5   6       24.91       20.22      1.60 o 
   0   5   6        0.38        1.19      1.00 o 
   1   5   6       12.66       11.06      2.23 o 
   2   5   6      261.97      258.25     24.24 o 
   3   5   6      289.19      257.21     19.84 o 
   4   5   6       14.14       14.13      2.98 o 
   5   5   6       98.94       87.45      7.40 o 
   6   5   6       15.00       13.60      4.63 o 
   7   5   6       16.75       14.22      4.90 o 
   8   5   6        0.00       -1.95      3.79 o 
   9   5   6        2.01       -3.44      3.66 o 
 -13   6   6        0.48       -0.11      3.90 o 
 -12   6   6        0.38        0.59      3.83 o 
 -11   6   6        3.94        4.01      3.07 o 
 -10   6   6        3.54        3.27      2.30 o 
  -9   6   6       18.18       23.74      3.86 o 
  -8   6   6       80.35       83.75     10.65 o 
  -7   6   6       15.71       16.55      3.86 o 
  -6   6   6       13.49       14.98      3.10 o 
  -5   6   6       40.43       32.61      2.83 o 
  -4   6   6      440.34      437.26     28.46 o 
  -3   6   6        1.33        3.34      1.45 o 
  -2   6   6       13.68       13.53      1.68 o 
  -1   6   6      200.85      200.75     11.43 o 
   0   6   6       15.94       11.08      2.33 o 
   1   6   6       21.96       19.92      2.98 o 
   2   6   6      166.41      168.86     10.86 o 
   3   6   6      149.49      146.86      8.44 o 
   4   6   6        6.30        6.76      2.56 o 
   5   6   6        5.07        4.85      2.42 o 
   6   6   6       12.25        8.70      4.40 o 
   7   6   6       58.43       45.37      7.34 o 
   8   6   6        8.34        3.75      4.68 o 
   9   6   6        9.47       19.81      9.55 o 
 -13   7   6       17.56       15.65      8.04 o 
 -12   7   6        2.71       -1.32      5.45 o 
 -11   7   6       20.37       12.45      5.71 o 
 -10   7   6        8.40        7.94      2.74 o 
  -9   7   6       51.02       53.48     14.05 o 
  -8   7   6       81.21       87.62     13.04 o 
  -7   7   6        3.51        3.17      2.42 o 
  -6   7   6      483.40      468.80     53.64 o 
  -5   7   6     1518.24     1480.30    130.85 o 
  -4   7   6      339.30      329.09     17.52 o 
  -3   7   6      359.96      356.14     17.72 o 
  -2   7   6        3.66        0.89      1.74 o 
  -1   7   6       22.03       30.10      3.55 o 
   0   7   6      124.67      112.94      7.39 o 
   1   7   6       60.77       48.54      9.21 o 
   2   7   6      129.22      119.68     15.37 o 
   3   7   6       31.49       28.69      4.03 o 
   4   7   6      305.58      276.95     31.93 o 
   5   7   6        1.50        1.46      3.57 o 
   6   7   6       36.95       31.83      6.21 o 
   7   7   6        4.49        5.37      4.50 o 
   8   7   6        1.47       -2.41      4.26 o 
   9   7   6        6.17        2.44      8.02 o 
 -12   8   6        0.04       -1.12      3.63 o 
 -11   8   6        3.74        4.53      3.51 o 
 -10   8   6        6.87        6.15      3.01 o 
  -9   8   6        0.14       -0.48      2.34 o 
  -8   8   6        1.93        2.28      2.63 o 
  -7   8   6        1.07        0.33      2.31 o 
  -6   8   6      536.13      576.56     67.86 o 
  -5   8   6      214.17      237.99     26.03 o 
  -4   8   6       47.55       49.97      3.71 o 
  -3   8   6      278.61      290.88     11.19 o 
  -2   8   6       41.14       37.10      4.10 o 
  -1   8   6        8.39        7.45      3.01 o 
   0   8   6       25.19       25.48      4.65 o 
   1   8   6       43.67       41.98      5.87 o 
   2   8   6        0.42       -1.48      2.77 o 
   3   8   6       10.74       11.39      5.27 o 
   4   8   6       21.44       21.89      5.35 o 
   5   8   6        0.12        0.55      4.99 o 
   6   8   6        4.73        3.83      7.80 o 
   7   8   6        2.08        4.43      4.50 o 
   8   8   6        4.47        6.26      8.17 o 
 -11   9   6        8.58        8.74      4.52 o 
 -10   9   6        0.01        2.53      3.18 o 
  -9   9   6        1.06        0.84      3.75 o 
  -8   9   6       26.47       30.52      4.56 o 
  -7   9   6      247.87      266.93     52.07 o 
  -6   9   6        4.35        4.36      2.68 o 
  -5   9   6      224.06      258.97     37.69 o 
  -4   9   6       82.91       77.45      5.61 o 
  -3   9   6       28.93       26.03      4.63 o 
  -2   9   6       12.26        9.01      2.80 o 
  -1   9   6      153.25      144.27      8.25 o 
   0   9   6        6.43        3.54      2.50 o 
   1   9   6        0.79       -0.44      3.02 o 
   2   9   6       10.02        7.60      3.85 o 
   3   9   6       36.46       29.31      5.79 o 
   4   9   6        7.59        9.83      4.34 o 
   5   9   6        6.02        8.88      5.76 o 
   6   9   6        1.09       -2.66      4.27 o 
   7   9   6        0.21        3.49      7.67 o 
 -11  10   6        0.16        1.49      4.51 o 
 -10  10   6        0.00        0.27      3.48 o 
  -9  10   6       10.63       20.76      6.78 o 
  -8  10   6        0.82        0.32      3.34 o 
  -7  10   6       16.27       16.50      6.87 o 
  -6  10   6        0.16        4.09      3.48 o 
  -5  10   6        6.73        4.98      3.69 o 
  -4  10   6       16.45       16.68      4.39 o 
  -3  10   6        6.19        2.17      3.12 o 
  -2  10   6       53.64       57.97      6.71 o 
  -1  10   6        7.46        7.58      2.91 o 
   0  10   6       15.28       15.49      3.71 o 
   1  10   6        2.70        6.69      2.78 o 
   2  10   6       38.84       30.64      6.27 o 
   3  10   6       17.10       15.75      5.17 o 
   4  10   6        3.67        7.15      4.67 o 
   5  10   6        5.57        1.59      4.43 o 
   6  10   6        1.23        8.79      8.60 o 
 -10  11   6        0.04       -3.93      4.00 o 
  -9  11   6        7.95        8.76     10.52 o 
  -8  11   6        3.46       19.12      8.29 o 
  -7  11   6        3.59        3.97      6.31 o 
  -6  11   6       12.09       11.21      6.98 o 
  -5  11   6       38.50       50.75      9.06 o 
  -4  11   6        7.38        6.19      3.42 o 
  -3  11   6        0.11       -2.51      2.51 o 
  -2  11   6        0.05        1.50      3.66 o 
  -1  11   6       21.89       16.56      4.03 o 
   0  11   6        4.87        6.57      4.10 o 
   1  11   6       42.44       54.72      6.25 o 
   2  11   6        5.91       10.07      5.12 o 
   3  11   6       17.26       22.03      6.66 o 
   4  11   6        8.12        9.05      8.19 o 
   5  11   6        3.94       -0.82      6.95 o 
  -7  12   6       10.86       21.98      9.19 o 
  -6  12   6        3.66        5.94      6.68 o 
  -5  12   6       12.99       34.32      9.62 o 
  -4  12   6        8.60        9.18      6.68 o 
  -3  12   6        0.73       -3.25      6.31 o 
  -2  12   6        4.65       11.28      4.84 o 
  -1  12   6        0.07        0.83      3.80 o 
   0  12   6        6.00        9.60      3.98 o 
   1  12   6       29.47       30.07      5.26 o 
   2  12   6        3.88        4.18      7.66 o 
   3  12   6        3.79        4.88      7.44 o 
  -1  13   6       33.43       55.16     12.09 o 
   0  13   6       16.51       43.02     11.37 o 
   1  13   6        6.10        5.13      7.59 o 
 -15   1   7        2.23       -1.98      3.67 o 
 -14   1   7        5.54        3.29      3.93 o 
 -13   1   7       20.64       20.24      5.19 o 
 -12   1   7        1.07       -2.88      2.88 o 
 -11   1   7      352.09      343.50     21.28 o 
 -10   1   7       17.49       10.55      2.79 o 
  -9   1   7        0.34        0.41      1.60 o 
  -8   1   7        6.49        7.20      1.69 o 
  -7   1   7       86.85       93.20     11.96 o 
  -6   1   7      274.21      354.28     40.92 o 
  -5   1   7      206.96      247.37     24.64 o 
  -4   1   7       31.35       39.37      2.02 o 
  -3   1   7        0.08        0.40      0.62 o 
  -2   1   7      174.95      209.63     15.32 o 
  -1   1   7      577.74      635.87     47.49 o 
   0   1   7        2.98        2.74      0.88 o 
   1   1   7       15.60       10.53      1.43 o 
   2   1   7       81.38       81.16     10.31 o 
   3   1   7       11.79       15.21      2.05 o 
   4   1   7       18.49       22.11      2.52 o 
   5   1   7        8.16        7.82      2.70 o 
   6   1   7       29.51       32.90      4.54 o 
   7   1   7       39.11       31.57      5.67 o 
   8   1   7       16.04       20.15      8.91 o 
 -15   2   7        0.01        0.54      4.23 o 
 -14   2   7        7.49        7.14      4.35 o 
 -13   2   7       13.32       17.34      4.96 o 
 -12   2   7        1.30        1.14      4.72 o 
 -11   2   7       57.89       70.54     15.73 o 
 -10   2   7       57.66       66.51      9.24 o 
  -9   2   7       92.90      103.39     16.14 o 
  -8   2   7        3.13        5.13      1.89 o 
  -7   2   7        0.88        4.99      1.84 o 
  -6   2   7     1032.13     1223.45    142.97 o 
  -5   2   7      508.71      627.86     48.44 o 
  -4   2   7        0.02        0.83      0.68 o 
  -3   2   7     2382.63     2678.84    155.31 o 
  -2   2   7       33.66       39.02      9.33 o 
  -1   2   7        5.54        9.79      1.71 o 
   0   2   7      155.44      154.80     15.45 o 
   1   2   7       89.21       78.04      7.59 o 
   2   2   7      290.78      338.05     33.30 o 
   3   2   7       69.40       70.28      9.93 o 
   4   2   7       79.86       78.40     10.98 o 
   5   2   7        3.36        3.23      2.43 o 
   6   2   7       14.08       12.48      3.43 o 
   7   2   7        0.08        2.88      2.94 o 
   8   2   7        5.32        3.36      4.09 o 
 -14   3   7        2.50        3.53      4.13 o 
 -13   3   7        2.21        0.70      3.57 o 
 -12   3   7       30.84       21.44      7.07 o 
 -11   3   7       15.58       13.53      4.26 o 
 -10   3   7       45.23       48.48      9.56 o 
  -9   3   7       31.96       36.03      7.02 o 
  -8   3   7        0.01        2.13      1.61 o 
  -7   3   7      245.31      314.59     32.96 o 
  -6   3   7      182.35      200.12     32.52 o 
  -5   3   7       20.03       30.93      4.13 o 
  -4   3   7        0.58        2.74      0.84 o 
  -3   3   7     3722.87     3626.92    268.51 o 
  -2   3   7     1118.06     1078.98     62.73 o 
  -1   3   7      105.03       95.92      9.24 o 
   0   3   7       86.05      102.23     11.03 o 
   1   3   7      218.90      236.32     26.99 o 
   2   3   7      179.24      187.70     19.24 o 
   3   3   7      117.41      134.92     16.08 o 
   4   3   7        6.09        0.24      1.83 o 
   5   3   7       20.05       24.34      3.70 o 
   6   3   7       28.33       26.43      4.68 o 
   7   3   7        7.93        8.02      4.17 o 
   8   3   7        1.23        2.31      4.15 o 
   9   3   7        0.69       -1.19      6.00 o 
 -14   4   7       23.60       30.48      6.86 o 
 -13   4   7        0.02        1.14      5.59 o 
 -12   4   7      118.40       99.01     18.86 o 
 -11   4   7        4.88       -0.40      2.41 o 
 -10   4   7       18.78       14.02      4.01 o 
  -9   4   7       17.08       19.47      3.40 o 
  -8   4   7      349.36      398.40     72.97 o 
  -7   4   7      100.65      102.44     13.83 o 
  -6   4   7       18.22       19.44      3.42 o 
  -5   4   7      221.45      282.42     28.55 o 
  -4   4   7      351.91      331.31     25.73 o 
  -3   4   7      376.89      352.80     36.59 o 
  -2   4   7      107.37      104.94      3.64 o 
  -1   4   7        2.16        3.74      1.47 o 
   0   4   7       72.73       73.04      4.18 o 
   1   4   7       13.18        9.81      2.09 o 
   2   4   7      106.12       99.88     13.89 o 
   3   4   7       20.98       21.06      3.10 o 
   4   4   7       46.84       44.85      7.81 o 
   5   4   7       61.91       50.07      6.51 o 
   6   4   7        9.49        7.71      3.20 o 
   7   4   7       30.67       24.40     10.83 o 
   8   4   7       27.79       27.75      6.45 o 
   9   4   7        1.27        1.49      4.80 o 
 -14   5   7        5.43        4.70      4.95 o 
 -13   5   7        0.01       -1.47      3.61 o 
 -12   5   7        9.67       13.68      5.54 o 
 -11   5   7      127.72      121.94     16.61 o 
 -10   5   7        6.65        5.30      2.59 o 
  -9   5   7       39.13       30.25      3.86 o 
  -8   5   7       24.44       20.82      3.25 o 
  -7   5   7        0.53        1.65      1.48 o 
  -6   5   7      625.83      617.05     77.17 o 
  -5   5   7      113.02      118.22     10.05 o 
  -4   5   7      100.07      113.15      9.11 o 
  -3   5   7        1.12        1.78      1.82 o 
  -2   5   7       25.61       24.69      1.54 o 
  -1   5   7        9.02        5.08      1.29 o 
   0   5   7        4.30        6.80      1.90 o 
   1   5   7       11.85       15.35      2.61 o 
   2   5   7       52.61       43.35      4.54 o 
   3   5   7      336.71      309.64     30.75 o 
   4   5   7       68.62       61.43     10.84 o 
   5   5   7       42.53       40.03      5.50 o 
   6   5   7      387.51      398.89     92.32 o 
   7   5   7        8.28        9.44      4.86 o 
   8   5   7        5.29        6.61      6.99 o 
   9   5   7        0.00       -0.16      4.60 o 
 -13   6   7        0.00        0.76      4.03 o 
 -12   6   7        3.08        3.75      3.24 o 
 -11   6   7       66.74       80.44     10.77 o 
 -10   6   7        1.39        3.49      2.66 o 
  -9   6   7       19.69       20.79      3.65 o 
  -8   6   7        0.35       -0.77      1.91 o 
  -7   6   7       57.32       58.63      4.50 o 
  -6   6   7      256.41      252.83     27.60 o 
  -5   6   7       21.15       21.15      2.32 o 
  -4   6   7      847.00      812.38     55.66 o 
  -3   6   7      532.53      598.57     50.45 o 
  -2   6   7      270.21      239.61     15.81 o 
  -1   6   7        9.13        3.29      1.62 o 
   0   6   7        2.57        3.15      1.68 o 
   1   6   7      156.11      128.77     13.15 o 
   2   6   7        0.05        0.07      1.76 o 
   3   6   7      132.16      124.08     11.32 o 
   4   6   7      111.25      110.99     11.41 o 
   5   6   7        0.34       -2.31      2.31 o 
   6   6   7        1.72        2.88      3.99 o 
   7   6   7        7.92       10.31      5.36 o 
   8   6   7       21.40       14.20      5.78 o 
 -13   7   7        8.04        8.93      7.04 o 
 -12   7   7       40.22       43.01     13.30 o 
 -11   7   7       29.90       36.59      9.13 o 
 -10   7   7        0.72        1.09      2.55 o 
  -9   7   7        5.58        4.88      2.79 o 
  -8   7   7       87.91       90.59     13.96 o 
  -7   7   7        7.78        8.83      2.76 o 
  -6   7   7      166.05      170.74     24.75 o 
  -5   7   7      194.78      166.83     16.70 o 
  -4   7   7       42.54       43.46      4.09 o 
  -3   7   7      479.85      529.00     25.47 o 
  -2   7   7       27.22       24.90      3.45 o 
  -1   7   7       68.95       57.32      4.68 o 
   0   7   7       62.01       57.03      5.96 o 
   1   7   7      261.97      230.41     29.09 o 
   2   7   7       64.38       69.64      5.55 o 
   3   7   7        0.15        0.18      2.26 o 
   4   7   7       17.86       15.29      3.69 o 
   5   7   7       20.33       15.91      5.55 o 
   6   7   7       69.55       66.70      8.38 o 
   7   7   7        0.49        2.14      4.43 o 
   8   7   7        6.20        1.69      8.61 o 
 -12   8   7       37.75       44.96     16.26 o 
 -11   8   7       10.90       11.92      3.89 o 
 -10   8   7        9.49       14.58      3.88 o 
  -9   8   7        0.34       -1.47      2.71 o 
  -8   8   7       16.63       18.24      3.78 o 
  -7   8   7       33.05       28.44      4.10 o 
  -6   8   7       51.90       52.59      4.81 o 
  -5   8   7      855.89      895.83     71.88 o 
  -4   8   7       57.03       61.87      5.74 o 
  -3   8   7      639.09      636.79     18.03 o 
  -2   8   7        1.37        0.30      2.03 o 
  -1   8   7      153.69      155.35     13.64 o 
   0   8   7       99.25       95.02      7.77 o 
   1   8   7       42.08       43.12      6.11 o 
   2   8   7      105.29      103.02     10.24 o 
   3   8   7      160.96      149.80     14.59 o 
   4   8   7        4.60        3.69      2.87 o 
   5   8   7       92.45       83.10     20.53 o 
   6   8   7       19.03       21.43      6.40 o 
   7   8   7       49.47       77.77     14.15 o 
 -12   9   7        0.01        1.79      4.49 o 
 -11   9   7        0.17       -0.14      3.26 o 
 -10   9   7        4.76        6.75      3.67 o 
  -9   9   7        0.16       -2.51      2.51 o 
  -8   9   7        6.71        6.91      3.11 o 
  -7   9   7       44.57       60.41     14.57 o 
  -6   9   7        4.49       -1.13      2.67 o 
  -5   9   7      225.67      230.35     13.39 o 
  -4   9   7      107.79      119.45      6.79 o 
  -3   9   7        1.40        5.32      3.18 o 
  -2   9   7       42.28       39.05      4.52 o 
  -1   9   7       58.47       63.79      5.62 o 
   0   9   7       27.71       26.42      4.26 o 
   1   9   7        7.11        3.33      3.56 o 
   2   9   7       11.24        2.60      3.50 o 
   3   9   7        6.39        3.51      3.93 o 
   4   9   7        0.02       -1.88      4.24 o 
   5   9   7       39.47       45.52     10.47 o 
   6   9   7       22.48       30.15     10.31 o 
 -11  10   7       20.50       24.26      6.55 o 
 -10  10   7        4.88        6.49      4.03 o 
  -9  10   7        4.64       10.08      7.27 o 
  -8  10   7        6.30        7.39      6.50 o 
  -7  10   7       30.76       44.60      9.30 o 
  -6  10   7        0.65       -0.99      3.15 o 
  -5  10   7       17.23       20.85      5.03 o 
  -4  10   7       33.61       31.89      5.61 o 
  -3  10   7        4.24        2.55      3.34 o 
  -2  10   7       83.97       83.46     13.48 o 
  -1  10   7       11.21        6.73      3.23 o 
   0  10   7       36.88       42.67      5.41 o 
   1  10   7       44.25       39.80      4.71 o 
   2  10   7        0.32        2.67      3.88 o 
   3  10   7       11.84        9.42      6.78 o 
   4  10   7        3.14        0.05      4.30 o 
   5  10   7        1.96        0.39      7.73 o 
 -10  11   7        5.06       17.44      8.94 o 
  -9  11   7       10.51       13.44      8.65 o 
  -8  11   7        7.38       14.10      8.57 o 
  -7  11   7        4.96       16.09      7.12 o 
  -6  11   7       67.77       95.55     19.44 o 
  -5  11   7        0.11        1.17      4.72 o 
  -4  11   7        3.44        0.98      3.28 o 
  -3  11   7       25.05       23.17      5.44 o 
  -2  11   7        0.60        2.94      3.56 o 
  -1  11   7        3.05        1.89      2.99 o 
   0  11   7        0.06       -0.69      3.71 o 
   1  11   7        5.64        7.71      3.57 o 
   2  11   7        3.04        1.47      3.94 o 
   3  11   7       11.16       11.68      5.36 o 
   4  11   7        5.80        2.67      7.71 o 
  -7  12   7        2.95        5.48      7.38 o 
  -6  12   7        1.62       -0.85      5.90 o 
  -5  12   7       70.51      102.75     14.25 o 
  -4  12   7        0.23        0.52      3.37 o 
  -3  12   7       32.52       41.08      7.10 o 
  -2  12   7       10.05       16.95      5.29 o 
  -1  12   7        7.30        3.72      3.31 o 
   0  12   7       22.74       28.94      5.54 o 
   1  12   7        0.23       -5.33      5.33 o 
   2  12   7       35.87       48.39     11.73 o 
   3  12   7       14.49       28.37     10.76 o 
  -3  13   7        0.26        3.91      6.42 o 
  -1  13   7        9.08       12.39      8.71 o 
   0  13   7       16.20        8.25      9.06 o 
 -15   0   8        4.91       -0.55      5.98 o 
 -14   0   8       20.01       18.61      7.46 o 
 -13   0   8        9.95        8.11      5.87 o 
 -12   0   8       10.73        8.69      6.49 o 
 -11   0   8      216.99      209.42     14.92 o 
 -10   0   8       59.71       54.07      9.79 o 
  -9   0   8        0.65        0.40      3.46 o 
  -8   0   8       62.40       77.32     20.18 o 
  -7   0   8       14.01       22.77      8.88 o 
  -6   0   8      391.78      444.41     80.13 o 
  -5   0   8      554.72      518.05     74.83 o 
  -4   0   8      265.75      346.86     40.05 o 
  -3   0   8      949.49     1235.19    100.79 o 
  -2   0   8      146.14      144.44     10.93 o 
  -1   0   8      235.80      231.95      5.28 o 
   0   0   8       31.22       25.34      4.62 o 
   1   0   8     1444.61     1413.68    323.51 o 
   2   0   8     1169.22     1258.09    277.10 o 
   3   0   8        8.69        6.84      3.07 o 
   4   0   8      366.34      356.68     97.23 o 
   5   0   8        8.00       18.77      7.19 o 
   6   0   8      697.08      815.59     30.33 o 
   7   0   8       66.00       63.08     11.52 o 
   8   0   8        0.25       -6.17      6.17 o 
 -15   1   8        7.41       11.49      5.09 o 
 -14   1   8        3.07        3.96      5.26 o 
 -13   1   8       28.08       29.84      5.94 o 
 -12   1   8       68.37       75.91     11.65 o 
 -11   1   8        8.99       13.44      3.29 o 
 -10   1   8       87.70       88.87      6.63 o 
  -9   1   8        0.06        1.31      1.38 o 
  -8   1   8        0.42       -0.62      0.95 o 
  -7   1   8      459.55      587.21     67.81 o 
  -6   1   8      163.34      165.32     16.50 o 
  -5   1   8      118.65      138.89     11.29 o 
  -4   1   8     1785.94     2036.92    141.37 o 
  -3   1   8    11030.07    12294.38    806.09 o 
  -2   1   8      195.30      199.40     14.05 o 
  -1   1   8      169.21      192.76     13.21 o 
   0   1   8      144.21      135.58     13.78 o 
   1   1   8       68.39       71.96      9.83 o 
   2   1   8      215.14      196.43     23.94 o 
   3   1   8        2.72        1.08      1.83 o 
   4   1   8      126.31      132.60     20.49 o 
   5   1   8       13.25       14.05      3.43 o 
   6   1   8        0.00       -2.00      4.69 o 
   7   1   8        1.43        2.93      4.55 o 
   8   1   8        2.54        0.45      7.75 o 
 -15   2   8        0.22       -2.41      3.64 o 
 -14   2   8       13.15        9.56      4.79 o 
 -13   2   8       71.30       72.84      8.26 o 
 -12   2   8      806.45      745.18     77.56 o 
 -11   2   8      127.31      117.94     15.23 o 
 -10   2   8       10.58        9.39      2.76 o 
  -9   2   8      180.88      199.43     32.70 o 
  -8   2   8       22.60       32.96      7.73 o 
  -7   2   8       50.98       66.99      7.91 o 
  -6   2   8      533.25      574.65     41.95 o 
  -5   2   8      411.43      508.23     43.27 o 
  -4   2   8       15.07       15.87      1.97 o 
  -3   2   8     5573.89     6052.51    348.15 o 
  -2   2   8     1169.85     1229.24     70.25 o 
  -1   2   8      614.55      659.57     53.62 o 
   0   2   8       40.17       37.46      4.10 o 
   1   2   8      143.96      150.63     21.07 o 
   2   2   8        7.12        8.03      2.93 o 
   3   2   8       64.80       67.16     10.67 o 
   4   2   8      288.48      290.39     37.02 o 
   5   2   8        7.00        6.54      3.00 o 
   6   2   8        8.89        5.82      3.28 o 
   7   2   8       15.63       11.73      5.26 o 
   8   2   8        2.81        0.14      8.46 o 
 -15   3   8        3.88        8.85      5.10 o 
 -14   3   8        0.95       -1.43      3.57 o 
 -13   3   8       30.55       23.63      8.84 o 
 -12   3   8       96.75      106.73     14.47 o 
 -11   3   8       29.92       25.23      3.99 o 
 -10   3   8       60.86       61.87      8.96 o 
  -9   3   8        4.61        5.52      2.66 o 
  -8   3   8       97.64      101.92     17.04 o 
  -7   3   8        7.85        6.36      1.89 o 
  -6   3   8        0.93        2.62      1.20 o 
  -5   3   8      127.90      157.07     15.09 o 
  -4   3   8      827.01      895.47     68.80 o 
  -3   3   8        0.54        0.46      0.70 o 
  -2   3   8       32.59       26.99      2.10 o 
  -1   3   8      473.48      542.70     49.96 o 
   0   3   8       73.85       82.92     12.91 o 
   1   3   8       29.06       41.05      4.47 o 
   2   3   8       60.99       64.42      8.33 o 
   3   3   8        0.07        1.47      2.00 o 
   4   3   8       11.30       13.20      3.16 o 
   5   3   8      186.12      178.16     21.93 o 
   6   3   8       47.08       45.29      8.00 o 
   7   3   8        0.14        0.12      3.74 o 
   8   3   8        7.80        7.46      9.03 o 
   9   3   8        0.04       -4.44      9.51 o 
 -14   4   8       12.34       13.37      5.25 o 
 -13   4   8       13.54       12.35      3.91 o 
 -12   4   8       29.80       23.90      4.40 o 
 -11   4   8       15.64        9.37      3.81 o 
 -10   4   8        1.98        4.51      2.38 o 
  -9   4   8       80.36       88.61     13.64 o 
  -8   4   8        1.69        0.23      1.44 o 
  -7   4   8       26.84       32.79      4.47 o 
  -6   4   8      120.47      140.23     13.18 o 
  -5   4   8      345.16      377.89     36.96 o 
  -4   4   8       11.99       12.89      1.80 o 
  -3   4   8     1566.85     1671.64    202.55 o 
  -2   4   8      254.16      236.11     19.29 o 
  -1   4   8       26.42       20.24      4.44 o 
   0   4   8        1.74        1.73      1.46 o 
   1   4   8       56.29       69.92      7.80 o 
   2   4   8      268.37      268.10     28.55 o 
   3   4   8       54.88       50.49      5.05 o 
   4   4   8        1.07        1.62      2.34 o 
   5   4   8        0.68       -0.85      2.28 o 
   6   4   8      211.52      212.30     25.40 o 
   7   4   8        8.70        7.32      4.62 o 
   8   4   8        3.42       -2.67      4.06 o 
   9   4   8        5.54       -0.15      9.63 o 
 -14   5   8        3.01        0.77      3.43 o 
 -13   5   8        7.91        6.05      3.37 o 
 -12   5   8       78.28       70.57     11.45 o 
 -11   5   8        9.81        3.63      2.69 o 
 -10   5   8       17.46       20.48      3.66 o 
  -9   5   8       27.59       30.40      4.37 o 
  -8   5   8      137.66      143.94     23.23 o 
  -7   5   8        5.13        4.84      1.89 o 
  -6   5   8       36.53       34.65      3.28 o 
  -5   5   8      125.90      133.15     13.89 o 
  -4   5   8       37.40       31.70      2.33 o 
  -3   5   8      250.83      268.80     28.93 o 
  -2   5   8      600.27      567.57     40.23 o 
  -1   5   8       35.60       31.99      2.58 o 
   0   5   8        0.28       -0.68      1.33 o 
   1   5   8       66.28       71.71      7.89 o 
   2   5   8      129.92      124.84     16.87 o 
   3   5   8       30.04       23.53      3.84 o 
   4   5   8       17.22       22.24      4.00 o 
   5   5   8      176.78      182.68     23.25 o 
   6   5   8       36.59       40.35      6.87 o 
   7   5   8        2.99        1.28      4.24 o 
   8   5   8        3.70       -0.91      4.74 o 
 -14   6   8       10.75       10.62      7.42 o 
 -13   6   8       19.53       23.64      6.38 o 
 -12   6   8       52.67       53.59      5.99 o 
 -11   6   8        1.08        4.69      2.84 o 
 -10   6   8       48.86       45.76      8.90 o 
  -9   6   8       17.85       21.68      4.12 o 
  -8   6   8       26.98       32.21      7.72 o 
  -7   6   8       37.44       36.03      3.82 o 
  -6   6   8      319.96      295.92     40.52 o 
  -5   6   8      482.26      483.94     44.28 o 
  -4   6   8        0.71        0.36      1.74 o 
  -3   6   8      236.76      256.75     28.72 o 
  -2   6   8       16.46       17.70      2.53 o 
  -1   6   8        0.98       -0.01      1.30 o 
   0   6   8        0.24        1.09      1.74 o 
   1   6   8       29.21       28.45      3.75 o 
   2   6   8        4.09        4.87      2.57 o 
   3   6   8        0.00       -2.08      2.08 o 
   4   6   8        1.76       -1.50      2.37 o 
   5   6   8       32.63       27.67      4.78 o 
   6   6   8        0.01        1.00      3.96 o 
   7   6   8       55.08       42.39      7.64 o 
   8   6   8        4.32       -0.28      8.06 o 
 -13   7   8        2.32        4.56      4.48 o 
 -12   7   8       78.75       90.38     14.56 o 
 -11   7   8        8.98        9.83      3.08 o 
 -10   7   8        7.24        3.94      2.86 o 
  -9   7   8       34.28       33.06      6.28 o 
  -8   7   8       69.70       60.95      8.28 o 
  -7   7   8       25.09       24.49      4.98 o 
  -6   7   8      330.81      340.40     67.98 o 
  -5   7   8       14.40       11.33      3.81 o 
  -4   7   8      525.59      566.36     38.99 o 
  -3   7   8      446.61      462.11     51.59 o 
  -2   7   8       87.56       79.98      5.34 o 
  -1   7   8       17.86       17.18      3.27 o 
   0   7   8       83.97       81.87     12.24 o 
   1   7   8        2.68        4.65      2.57 o 
   2   7   8      457.26      431.74     50.53 o 
   3   7   8       53.12       40.13      4.87 o 
   4   7   8       43.71       31.79      8.18 o 
   5   7   8       41.12       36.38      7.71 o 
   6   7   8       18.29        4.13      4.37 o 
   7   7   8       25.75       24.82      7.04 o 
 -13   8   8        0.13        1.55      5.26 o 
 -12   8   8        1.93        0.49      3.80 o 
 -11   8   8        0.55       -0.75      2.41 o 
 -10   8   8        0.00       -1.27      2.46 o 
  -9   8   8        0.57        3.64      2.72 o 
  -8   8   8       34.02       38.94      4.73 o 
  -7   8   8        0.10        0.24      2.97 o 
  -6   8   8        2.91        5.66      4.05 o 
  -5   8   8       16.91       22.92      8.14 o 
  -4   8   8      247.94      262.97     15.11 o 
  -3   8   8       68.61       71.62      6.76 o 
  -2   8   8        1.24        0.71      2.17 o 
  -1   8   8      230.69      222.87     12.56 o 
   0   8   8       85.07       83.48      7.92 o 
   1   8   8       65.80       72.07      7.40 o 
   2   8   8       38.98       35.31      4.77 o 
   3   8   8        4.94        4.47      3.03 o 
   4   8   8        0.85        4.15      3.07 o 
   5   8   8        4.29        7.66      5.02 o 
   6   8   8       18.78       12.98      6.13 o 
   7   8   8        0.55        0.61      8.58 o 
 -12   9   8        2.62        4.49      4.84 o 
 -11   9   8       14.92       16.70      4.70 o 
 -10   9   8       28.22       38.36      6.32 o 
  -9   9   8       19.81       26.91      5.99 o 
  -8   9   8       15.04       15.45      5.95 o 
  -7   9   8        2.05        3.96      3.40 o 
  -6   9   8        6.26        3.38      3.21 o 
  -5   9   8       14.76       27.73      5.36 o 
  -4   9   8       44.99       43.61      4.84 o 
  -3   9   8       28.24       40.19      5.81 o 
  -2   9   8        9.03       10.65      3.17 o 
  -1   9   8       12.07       11.74      3.89 o 
   0   9   8       13.58       15.63      3.84 o 
   1   9   8        0.33        0.99      3.59 o 
   2   9   8       53.77       54.88      7.40 o 
   3   9   8       11.00        8.23      4.84 o 
   4   9   8        0.01        2.54      4.06 o 
   5   9   8       56.62       70.55      9.31 o 
   6   9   8        0.45       -5.97      7.08 o 
 -11  10   8       27.10       34.05     10.46 o 
 -10  10   8       14.78       18.14      8.87 o 
  -9  10   8        0.45       -4.11      4.60 o 
  -8  10   8       16.07       18.87      5.46 o 
  -7  10   8        3.99        5.56      4.04 o 
  -6  10   8      106.85      109.15     13.03 o 
  -5  10   8        0.25       -2.04      3.12 o 
  -4  10   8       17.80       20.46      6.74 o 
  -3  10   8       62.69       57.63      7.06 o 
  -2  10   8       11.34        2.44      2.87 o 
  -1  10   8       24.49       21.81      4.29 o 
   0  10   8        0.28        0.01      2.55 o 
   1  10   8        0.00       -1.73      2.50 o 
   2  10   8        1.73       -1.17      3.46 o 
   3  10   8       14.17        7.25      5.86 o 
   4  10   8        5.95        7.52      7.71 o 
   5  10   8        0.55        2.68      7.78 o 
  -9  11   8       18.62       30.26      9.96 o 
  -8  11   8        0.00       -3.87      5.61 o 
  -7  11   8       17.46       26.55      6.14 o 
  -6  11   8       22.58       27.35      9.83 o 
  -5  11   8       16.84       20.51      5.57 o 
  -4  11   8        0.30        0.59      3.30 o 
  -3  11   8       16.25       21.71      7.80 o 
  -2  11   8       12.55       10.07      4.67 o 
  -1  11   8       10.74       15.96      4.17 o 
   0  11   8        3.26        2.53      3.43 o 
   1  11   8        0.06        1.37      3.43 o 
   2  11   8       12.21       12.56      3.76 o 
   3  11   8        7.71       -1.22      6.87 o 
  -6  12   8        0.37       -0.29      4.08 o 
  -5  12   8        8.40       10.24      4.99 o 
  -4  12   8        8.98       10.51      4.90 o 
  -3  12   8       17.32       15.83      5.44 o 
  -2  12   8        4.20       -3.24      5.60 o 
  -1  12   8        5.18        9.77      4.17 o 
   0  12   8       10.81       15.51      8.79 o 
   1  12   8        6.81       14.42      8.74 o 
   2  12   8        3.79       10.54      8.43 o 
  -4  13   8       14.61       14.49      8.02 o 
  -3  13   8       13.84       14.64      8.72 o 
  -1  13   8        0.04       -3.25      7.19 o 
 -15   1   9       14.00       13.46      5.24 o 
 -14   1   9        0.85       -2.38      3.01 o 
 -13   1   9        0.76        1.51      3.33 o 
 -12   1   9      547.98      504.73     46.28 o 
 -11   1   9      135.89      149.14     14.47 o 
 -10   1   9      159.98      142.59     19.57 o 
  -9   1   9       13.34       14.23      2.35 o 
  -8   1   9      159.72      186.76     21.60 o 
  -7   1   9      968.50      979.37    111.50 o 
  -6   1   9       22.46       32.60      3.50 o 
  -5   1   9       49.39       50.41      3.72 o 
  -4   1   9      459.74      579.76     42.70 o 
  -3   1   9       12.80       11.98      1.21 o 
  -2   1   9        4.85        4.48      1.00 o 
  -1   1   9      393.50      401.49     27.19 o 
   0   1   9        7.38        8.82      2.09 o 
   1   1   9        4.55        6.57      2.07 o 
   2   1   9      110.30      103.25     10.34 o 
   3   1   9        8.10        6.84      2.53 o 
   4   1   9       34.43       45.08      6.50 o 
   5   1   9        0.97       -2.13      3.80 o 
   6   1   9       37.17       41.81      6.91 o 
   7   1   9        0.88        4.44      5.22 o 
   8   1   9       14.07        7.52      9.27 o 
 -15   2   9        9.18       14.55      5.48 o 
 -14   2   9        0.08        2.33      3.77 o 
 -13   2   9        0.68        1.92      2.86 o 
 -12   2   9      212.45      236.25     32.38 o 
 -11   2   9        1.94        3.74      2.67 o 
 -10   2   9      372.01      427.57     68.52 o 
  -9   2   9      210.77      256.89     34.66 o 
  -8   2   9        0.00        2.00      1.26 o 
  -7   2   9       11.96       16.83      3.51 o 
  -6   2   9       73.33       84.50      7.05 o 
  -5   2   9       95.12      109.71      9.53 o 
  -4   2   9      326.56      390.25     24.41 o 
  -3   2   9       60.89       59.44      2.75 o 
  -2   2   9      568.45      577.03     33.27 o 
  -1   2   9      133.03      122.58      9.98 o 
   0   2   9      178.93      201.81     24.00 o 
   1   2   9       30.68       37.67      6.46 o 
   2   2   9       33.52       44.59      6.61 o 
   3   2   9       34.99       35.00      5.59 o 
   4   2   9       38.80       42.14      6.46 o 
   5   2   9        4.45        8.49      4.80 o 
   6   2   9       14.59       10.93      9.10 o 
   7   2   9        8.07       10.39      5.55 o 
   8   2   9        9.67       17.34     10.17 o 
 -15   3   9       53.31       49.54     15.77 o 
 -14   3   9        7.16        6.28      4.44 o 
 -13   3   9       96.41       79.62     11.63 o 
 -12   3   9        5.02        6.57      3.26 o 
 -11   3   9      302.45      291.98     46.20 o 
 -10   3   9      232.12      252.20     49.45 o 
  -9   3   9       45.28       56.59      9.82 o 
  -8   3   9        0.00       -1.32      1.32 o 
  -7   3   9      136.33      174.95     27.37 o 
  -6   3   9       92.81       93.91      6.75 o 
  -5   3   9       70.37       74.32      4.74 o 
  -4   3   9      204.75      199.12     14.01 o 
  -3   3   9      146.17      139.65      8.02 o 
  -2   3   9       79.95       88.28      9.23 o 
  -1   3   9       35.08       38.56      3.95 o 
   0   3   9        2.44        2.11      1.57 o 
   1   3   9       12.11       12.57      2.59 o 
   2   3   9       10.17       10.42      3.47 o 
   3   3   9      100.45       95.25      5.89 o 
   4   3   9       13.75       10.53      3.31 o 
   5   3   9       93.38       88.01     15.28 o 
   6   3   9        1.50        2.79      4.73 o 
   7   3   9        0.64       -6.40      6.40 o 
   8   3   9        4.06        2.78      9.50 o 
 -15   4   9       19.96       19.04      8.23 o 
 -14   4   9        0.85       -2.61      2.61 o 
 -13   4   9       22.32       28.64      6.01 o 
 -12   4   9       99.07       78.42      7.02 o 
 -11   4   9        0.48       -1.33      2.39 o 
 -10   4   9       17.38       26.34      4.17 o 
  -9   4   9       76.98       85.79     13.63 o 
  -8   4   9        8.91        6.14      2.12 o 
  -7   4   9       63.50       62.81      9.63 o 
  -6   4   9       29.44       29.28      2.83 o 
  -5   4   9      107.49       99.43     10.60 o 
  -4   4   9     2015.44     2190.02    207.12 o 
  -3   4   9     1199.11     1242.18    144.59 o 
  -2   4   9       22.69       27.89      3.25 o 
  -1   4   9       13.63       14.29      2.58 o 
   0   4   9      193.08      184.46     18.04 o 
   1   4   9       37.11       38.66      3.86 o 
   2   4   9      253.03      225.69     27.24 o 
   3   4   9       93.37       91.43      8.18 o 
   4   4   9      152.17      134.40     16.47 o 
   5   4   9       69.90       85.07     15.16 o 
   6   4   9        5.26       -0.31      3.03 o 
   7   4   9       28.09       38.42     11.47 o 
   8   4   9       13.29        5.20     10.03 o 
 -14   5   9        0.41        0.05      3.29 o 
 -13   5   9       26.89       28.60      5.12 o 
 -12   5   9       10.57       11.61      3.63 o 
 -11   5   9       18.69       22.73      4.04 o 
 -10   5   9        0.17       -0.72      2.06 o 
  -9   5   9        2.63        5.20      2.49 o 
  -8   5   9       19.67       19.98      3.13 o 
  -7   5   9      276.87      257.51     29.10 o 
  -6   5   9        2.24        2.06      1.51 o 
  -5   5   9      123.04      156.82     15.21 o 
  -4   5   9       37.06       44.86      3.82 o 
  -3   5   9        2.04        2.16      1.74 o 
  -2   5   9      133.23      138.20     14.25 o 
  -1   5   9       25.25       25.34      2.53 o 
   0   5   9        9.44        6.76      2.16 o 
   1   5   9       99.20       92.76     10.13 o 
   2   5   9      376.02      375.69     42.98 o 
   3   5   9       45.10       39.09      6.79 o 
   4   5   9        0.18        0.90      2.70 o 
   5   5   9       78.49       84.79     11.75 o 
   6   5   9        1.02        0.21      4.21 o 
   7   5   9        8.50        7.40      5.19 o 
   8   5   9        0.05        5.09      9.44 o 
 -14   6   9        5.89        3.74      3.71 o 
 -13   6   9        1.27        0.57      3.04 o 
 -12   6   9       85.88       89.03     17.65 o 
 -11   6   9        1.18        1.70      2.51 o 
 -10   6   9      213.88      225.99     40.40 o 
  -9   6   9       13.99       11.96      3.97 o 
  -8   6   9        8.21        8.18      2.72 o 
  -7   6   9      276.33      276.22     35.10 o 
  -6   6   9       50.60       48.35      8.56 o 
  -5   6   9      224.75      256.72     19.45 o 
  -4   6   9        9.80        5.91      2.38 o 
  -3   6   9      887.30      868.57     85.86 o 
  -2   6   9      186.95      190.64     11.53 o 
  -1   6   9       80.17       76.59      4.44 o 
   0   6   9       51.24       48.91      4.54 o 
   1   6   9       34.03       29.43      4.09 o 
   2   6   9        3.57        2.95      2.59 o 
   3   6   9       12.72        7.53      3.07 o 
   4   6   9        6.85        3.01      4.29 o 
   5   6   9       34.34       33.14      7.72 o 
   6   6   9       19.48       17.11      6.05 o 
   7   6   9       15.12       17.33      6.29 o 
 -13   7   9       12.44       12.64      4.45 o 
 -12   7   9        2.48        4.33      3.68 o 
 -11   7   9       12.69       13.04      3.74 o 
 -10   7   9       19.30       15.93      4.04 o 
  -9   7   9       27.28       25.22      6.50 o 
  -8   7   9       52.17       54.61      7.18 o 
  -7   7   9        0.07       -2.32      2.32 o 
  -6   7   9        3.39        6.80      3.45 o 
  -5   7   9       57.19       49.16     10.91 o 
  -4   7   9      232.80      234.45     17.58 o 
  -3   7   9        9.19       11.71      3.67 o 
  -2   7   9      298.61      285.67     19.28 o 
  -1   7   9       27.39       19.20      3.38 o 
   0   7   9       55.45       51.37      4.98 o 
   1   7   9       10.91       10.79      3.22 o 
   2   7   9        8.89        8.03      3.18 o 
   3   7   9       43.92       44.19      5.64 o 
   4   7   9        2.16        3.88      3.35 o 
   5   7   9        1.19       -3.43      3.84 o 
   6   7   9        0.02       -4.14      4.14 o 
   7   7   9        7.60        8.69      9.03 o 
 -13   8   9        7.63        6.80      6.53 o 
 -12   8   9        0.45       -1.23      2.98 o 
 -11   8   9       16.02       17.78      7.15 o 
 -10   8   9        2.19        1.69      2.69 o 
  -9   8   9        7.14        6.55      3.97 o 
  -8   8   9       23.93       26.23      8.06 o 
  -7   8   9       12.10       12.18      4.08 o 
  -6   8   9        0.62        0.01      2.78 o 
  -5   8   9       16.71       14.33      4.24 o 
  -4   8   9      305.87      344.62     30.20 o 
  -3   8   9      127.65      134.11     15.96 o 
  -2   8   9      167.71      162.57     12.09 o 
  -1   8   9        0.42        1.50      2.47 o 
   0   8   9       13.86       11.89      2.95 o 
   1   8   9       11.18       10.05      3.30 o 
   2   8   9        6.22        1.51      2.57 o 
   3   8   9        3.92        3.46      3.09 o 
   4   8   9       21.62       23.23      4.81 o 
   5   8   9       15.31       24.92      6.78 o 
   6   8   9        2.70       -1.72      7.57 o 
 -12   9   9       41.76       48.40     11.10 o 
 -11   9   9        2.13       -3.83      4.14 o 
 -10   9   9        0.65        0.47      4.87 o 
  -9   9   9        0.01       -1.84      3.22 o 
  -8   9   9        2.37        2.62      3.81 o 
  -7   9   9        3.86        6.73      4.19 o 
  -6   9   9       30.71       42.97      7.74 o 
  -5   9   9       13.78       12.82      4.44 o 
  -4   9   9      117.13      110.31     10.71 o 
  -3   9   9      115.05      130.10     15.25 o 
  -2   9   9      104.62      120.34      8.82 o 
  -1   9   9        3.61       -0.14      2.65 o 
   0   9   9        7.78        7.92      3.16 o 
   1   9   9        6.61        6.36      4.27 o 
   2   9   9       15.44       20.95      5.72 o 
   3   9   9       18.95       15.92      7.35 o 
   4   9   9        4.17        0.33      4.62 o 
   5   9   9        4.10        1.86      7.10 o 
 -10  10   9       13.20       21.15      8.94 o 
  -9  10   9        5.44       12.95      5.47 o 
  -8  10   9        0.11       -0.63      3.77 o 
  -7  10   9        0.18        1.75      3.78 o 
  -6  10   9        8.19        9.52      4.17 o 
  -5  10   9        0.40        0.95      3.42 o 
  -4  10   9        6.78        8.97      4.29 o 
  -3  10   9      189.14      232.24     19.94 o 
  -2  10   9       20.79       17.41      6.77 o 
  -1  10   9       16.78       16.31      4.05 o 
   0  10   9        3.34        0.36      2.77 o 
   1  10   9        0.27       -2.68      2.68 o 
   2  10   9        0.43       -0.33      4.12 o 
   3  10   9        0.06        5.73      4.75 o 
   4  10   9        3.21       -0.01      7.03 o 
  -8  11   9        6.60       13.11      5.40 o 
  -7  11   9       33.20       49.58      7.83 o 
  -6  11   9        1.59        6.83      4.32 o 
  -5  11   9       23.43       28.78      6.38 o 
  -4  11   9        1.11        5.99      3.97 o 
  -3  11   9        0.17       -3.25      4.57 o 
  -2  11   9       35.15       43.57      7.17 o 
  -1  11   9        0.72       -0.11      2.88 o 
   0  11   9        0.25       -0.20      3.06 o 
   1  11   9        6.69        5.61      3.92 o 
   2  11   9        2.77        0.75      7.17 o 
   3  11   9        0.61       10.81      7.87 o 
  -7  12   9       26.24       36.09     10.19 o 
  -6  12   9       16.10       23.75      9.22 o 
  -5  12   9        0.45       -3.52      3.52 o 
  -4  12   9        6.12        8.76      4.70 o 
  -3  12   9        0.96       -1.71      3.66 o 
  -2  12   9       14.39       31.04      9.79 o 
  -1  12   9       15.55        9.11      7.33 o 
   0  12   9        6.00        7.88      7.81 o 
   1  12   9        0.00       -2.00      7.43 o 
 -15   0  10        7.44        1.00      6.39 o 
 -14   0  10       23.26       22.87      8.15 o 
 -13   0  10      150.24      171.84     15.29 o 
 -12   0  10      401.06      331.13     65.05 o 
 -11   0  10      169.82      178.17     46.91 o 
 -10   0  10     1190.15     1219.85    294.42 o 
  -9   0  10        1.13        2.19      2.92 o 
  -8   0  10      161.65      209.10     43.88 o 
  -7   0  10      624.33      648.81    109.51 o 
  -6   0  10        0.01        1.38      1.24 o 
  -5   0  10     3109.38     3607.19    501.93 o 
  -4   0  10      391.11      572.05     71.02 o 
  -3   0  10       40.85       63.41      4.79 o 
  -2   0  10     2055.05     2117.47    134.07 o 
  -1   0  10      197.21      173.51     19.34 o 
   0   0  10      961.64     1097.90     29.09 o 
   1   0  10       46.53       48.70      7.88 o 
   2   0  10       17.12        6.51      5.78 o 
   3   0  10       34.59       34.71      8.31 o 
   4   0  10      139.49      139.09     14.15 o 
   5   0  10       24.97       40.23      9.79 o 
   6   0  10       14.86       29.26     10.08 o 
   7   0  10        4.39        6.63      8.52 o 
 -15   1  10        0.17       -3.11      3.11 o 
 -14   1  10        0.11        3.99      3.71 o 
 -13   1  10        3.43        2.50      3.56 o 
 -12   1  10        3.23        2.84      2.89 o 
 -11   1  10       72.13       67.06      7.51 o 
 -10   1  10      127.05      131.15     14.34 o 
  -9   1  10      178.28      206.07     27.25 o 
  -8   1  10       96.19      126.57     18.86 o 
  -7   1  10      335.58      352.93     36.33 o 
  -6   1  10       41.31       64.19      6.79 o 
  -5   1  10      433.89      479.75     38.04 o 
  -4   1  10      549.04      577.21     37.47 o 
  -3   1  10     1626.59     1907.35    123.50 o 
  -2   1  10      334.18      376.20     23.08 o 
  -1   1  10      502.44      432.17     33.22 o 
   0   1  10       95.38      102.85     10.15 o 
   1   1  10      463.50      457.99     62.23 o 
   2   1  10       20.75       29.23      5.28 o 
   3   1  10       47.47       57.12      6.84 o 
   4   1  10        1.53       -0.09      4.05 o 
   5   1  10       67.12       64.61      8.12 o 
   6   1  10        1.27        7.42      5.23 o 
   7   1  10       13.50        9.01      5.75 o 
   8   1  10        0.02        2.87      9.64 o 
 -15   2  10        4.16        0.40      3.60 o 
 -14   2  10        4.17        7.60      4.31 o 
 -13   2  10      111.73      100.83      9.98 o 
 -12   2  10      386.73      379.42     37.38 o 
 -11   2  10      106.99       92.94     12.43 o 
 -10   2  10      173.70      184.74     22.29 o 
  -9   2  10        1.79        1.53      1.67 o 
  -8   2  10      483.38      503.98     59.42 o 
  -7   2  10       41.85       37.75      4.53 o 
  -6   2  10       28.48       33.68      2.75 o 
  -5   2  10      116.51      114.25      8.94 o 
  -4   2  10      866.22      971.25     61.90 o 
  -3   2  10     1165.67     1262.26     60.80 o 
  -2   2  10       58.32       56.04      2.58 o 
  -1   2  10       47.13       39.78      6.14 o 
   0   2  10       36.60       36.96      4.20 o 
   1   2  10     1061.96     1049.91    123.43 o 
   2   2  10      210.28      214.67     24.23 o 
   3   2  10       23.60       19.50      3.66 o 
   4   2  10        5.22        9.90      4.82 o 
   5   2  10       23.05       25.78      6.32 o 
   6   2  10        0.14       -4.46      4.62 o 
   7   2  10        1.37       -6.08      8.14 o 
   8   2  10       13.60       12.96     10.72 o 
 -15   3  10        0.38       -2.00      3.79 o 
 -14   3  10        2.29        0.46      2.97 o 
 -13   3  10        5.99        3.90      3.15 o 
 -12   3  10      223.15      220.23     35.01 o 
 -11   3  10       33.46       38.25      5.46 o 
 -10   3  10        0.00       -1.54      3.09 o 
  -9   3  10       39.38       45.96      6.45 o 
  -8   3  10       64.66       88.87      7.76 o 
  -7   3  10        3.52        1.71      1.11 o 
  -6   3  10        2.48        2.18      0.97 o 
  -5   3  10       17.99       18.69      1.93 o 
  -4   3  10       78.36       76.07      3.99 o 
  -3   3  10     1034.48     1117.63    103.99 o 
  -2   3  10       20.27       29.07      4.39 o 
  -1   3  10       86.49       95.57     12.82 o 
   0   3  10       19.15       24.46      3.25 o 
   1   3  10      119.40      124.79     15.15 o 
   2   3  10       48.43       50.21      5.66 o 
   3   3  10       36.23       42.61      5.88 o 
   4   3  10       28.52       24.49      5.68 o 
   5   3  10        5.23        4.61      4.84 o 
   6   3  10        2.95        0.12      4.87 o 
   7   3  10        2.72       -3.22      8.47 o 
   8   3  10        0.16        4.13     10.04 o 
 -15   4  10       19.01       11.45      7.60 o 
 -14   4  10       11.34        6.44      4.43 o 
 -13   4  10       28.02       37.55      6.44 o 
 -12   4  10        0.05        0.16      2.64 o 
 -11   4  10       39.40       35.53      4.62 o 
 -10   4  10       50.44       48.82      7.72 o 
  -9   4  10       24.78       26.75      3.67 o 
  -8   4  10       55.55       57.62      8.11 o 
  -7   4  10       70.89       72.00      9.04 o 
  -6   4  10      110.46      140.93     12.91 o 
  -5   4  10       97.20      126.77     14.90 o 
  -4   4  10        8.62        6.64      1.71 o 
  -3   4  10      230.91      235.00     27.88 o 
  -2   4  10       31.84       29.36      2.78 o 
  -1   4  10      134.56      113.66      9.78 o 
   0   4  10       80.45       80.74     12.54 o 
   1   4  10        1.91        0.88      2.12 o 
   2   4  10        0.11        0.21      2.29 o 
   3   4  10        7.65        3.18      2.73 o 
   4   4  10        3.76        2.24      3.12 o 
   5   4  10        2.31        4.19      3.14 o 
   6   4  10       15.62       18.00      5.80 o 
   7   4  10        7.22        8.74      9.73 o 
 -15   5  10        2.16       -3.08      5.16 o 
 -14   5  10       26.53       23.81      5.05 o 
 -13   5  10        3.08        0.75      3.00 o 
 -12   5  10       14.67       19.98      4.09 o 
 -11   5  10        8.31       10.46      3.25 o 
 -10   5  10        0.41       -0.16      2.02 o 
  -9   5  10       62.37       65.51      9.02 o 
  -8   5  10      194.00      194.40     26.92 o 
  -7   5  10       94.46       93.66      7.06 o 
  -6   5  10       52.89       50.23      5.44 o 
  -5   5  10       50.37       53.88      4.19 o 
  -4   5  10       56.81       65.87      8.69 o 
  -3   5  10       71.59       77.59     11.60 o 
  -2   5  10      800.73      775.21     80.45 o 
  -1   5  10      174.35      166.01     20.41 o 
   0   5  10       17.84       16.07      3.24 o 
   1   5  10        3.91        3.03      2.58 o 
   2   5  10       66.67       59.20      6.06 o 
   3   5  10        0.01       -1.44      2.38 o 
   4   5  10       77.37       69.58      7.75 o 
   5   5  10       18.00       23.75      4.92 o 
   6   5  10        0.08        0.48      4.62 o 
   7   5  10       21.81       20.79     10.53 o 
 -15   6  10        0.82       -4.47      6.05 o 
 -14   6  10       12.64        7.53      4.93 o 
 -13   6  10       42.57       46.23     10.09 o 
 -12   6  10        0.16        0.83      2.74 o 
 -11   6  10       25.55       32.86      7.66 o 
 -10   6  10      107.50       97.85     19.02 o 
  -9   6  10       24.25       27.17      4.20 o 
  -8   6  10      144.59      166.52     26.77 o 
  -7   6  10      507.06      550.00     82.28 o 
  -6   6  10      252.33      268.92     37.02 o 
  -5   6  10        4.51        4.95      2.40 o 
  -4   6  10        0.31       -1.08      1.85 o 
  -3   6  10       61.26       64.24     10.51 o 
  -2   6  10      239.85      218.86     21.90 o 
  -1   6  10      212.41      193.07     19.43 o 
   0   6  10      104.56       99.39     17.85 o 
   1   6  10       35.26       34.49      4.46 o 
   2   6  10       47.85       45.61      5.20 o 
   3   6  10       31.79       26.78      4.70 o 
   4   6  10        9.56       11.85      4.03 o 
   5   6  10       15.85       16.35      5.93 o 
   6   6  10        7.30        5.89      6.62 o 
 -14   7  10        1.28        0.50      4.49 o 
 -13   7  10       14.02       12.33      4.23 o 
 -12   7  10        9.81        9.37      4.67 o 
 -11   7  10        0.51        4.58      2.98 o 
 -10   7  10       19.91       23.92      6.90 o 
  -9   7  10       45.06       51.81     11.02 o 
  -8   7  10      161.17      188.38     32.87 o 
  -7   7  10        6.51        4.07      3.29 o 
  -6   7  10       28.21       31.43      5.37 o 
  -5   7  10        5.26        8.04      3.38 o 
  -4   7  10       76.26       84.71      8.10 o 
  -3   7  10       69.92       78.90      7.96 o 
  -2   7  10       41.67       41.71      3.90 o 
  -1   7  10        5.48        4.53      2.29 o 
   0   7  10       36.90       42.54      4.95 o 
   1   7  10       11.05       10.08      3.23 o 
   2   7  10       33.74       41.29      5.99 o 
   3   7  10        9.36        7.74      3.57 o 
   4   7  10       19.26       15.27      7.04 o 
   5   7  10       10.35       17.39      5.96 o 
   6   7  10       49.79       76.06     15.38 o 
 -13   8  10        0.06       -0.47      4.25 o 
 -12   8  10       15.36       13.67      5.54 o 
 -11   8  10        5.87        6.02      8.15 o 
 -10   8  10       12.94       12.15      4.97 o 
  -9   8  10        0.53       -1.58      3.10 o 
  -8   8  10       24.28       23.07      5.38 o 
  -7   8  10       30.09       41.74      6.22 o 
  -6   8  10       25.94       26.80      5.35 o 
  -5   8  10        0.07        0.23      2.79 o 
  -4   8  10        3.05        1.90      2.51 o 
  -3   8  10       10.98       20.31      6.22 o 
  -2   8  10       27.05       26.83      4.10 o 
  -1   8  10       48.00       57.05      8.06 o 
   0   8  10        5.99        6.76      2.81 o 
   1   8  10        0.16       -0.81      2.55 o 
   2   8  10       29.96       32.13      6.31 o 
   3   8  10        2.37       -2.72      2.72 o 
   4   8  10        3.50        2.76      3.80 o 
   5   8  10        1.64       -0.02      7.34 o 
 -12   9  10        0.97       10.37      7.77 o 
 -11   9  10       34.99       51.14      8.10 o 
 -10   9  10        0.05       -0.80      3.82 o 
  -9   9  10        6.46        1.56      3.65 o 
  -8   9  10        4.70        2.98      3.89 o 
  -7   9  10       15.39       19.83      5.25 o 
  -6   9  10       32.35       31.80      6.20 o 
  -5   9  10        0.92        0.22      3.01 o 
  -4   9  10       14.74       15.13      3.78 o 
  -3   9  10        6.24        2.73      3.66 o 
  -2   9  10      141.68      159.89     14.61 o 
  -1   9  10        0.38        2.03      2.72 o 
   0   9  10        1.31        3.94      3.04 o 
   1   9  10        1.06       -2.71      3.38 o 
   2   9  10       44.77       45.60      7.48 o 
   3   9  10        0.47       -0.77      3.12 o 
   4   9  10        5.88        4.64      8.22 o 
 -10  10  10        5.88        4.50      4.73 o 
  -9  10  10        0.48        0.76      3.98 o 
  -8  10  10       32.16       32.73      6.65 o 
  -7  10  10       50.82       68.02      8.22 o 
  -6  10  10       16.07       20.26      5.39 o 
  -5  10  10        1.18        7.70      4.25 o 
  -4  10  10       90.78      101.64      9.31 o 
  -3  10  10        0.01       -3.35      3.54 o 
  -2  10  10       39.40       29.09      5.04 o 
  -1  10  10        1.87        5.12      3.37 o 
   0  10  10       12.59        9.84      4.06 o 
   1  10  10        3.31        5.08      3.63 o 
   2  10  10        4.92        0.93      5.09 o 
   3  10  10        1.78       -6.14      6.14 o 
  -9  11  10        4.34        8.84      7.63 o 
  -8  11  10        3.57        6.33      4.92 o 
  -7  11  10       15.50       14.96      5.53 o 
  -6  11  10       16.98       14.70      6.04 o 
  -5  11  10        0.21        1.68      5.29 o 
  -4  11  10       51.76       53.76      7.96 o 
  -3  11  10        3.82        2.51      4.83 o 
  -2  11  10        7.18        9.33      4.81 o 
  -1  11  10        0.15       -3.19      3.19 o 
   0  11  10        1.60       -0.54      3.28 o 
   1  11  10        0.34       10.40      7.85 o 
   2  11  10        1.83       -4.75      4.75 o 
  -8  12  10        1.03        7.97      7.72 o 
  -7  12  10        0.74        1.29      6.60 o 
  -6  12  10        2.10        2.12      6.93 o 
  -5  12  10        0.42       -5.13      5.24 o 
  -4  12  10        0.21        0.31      6.16 o 
  -3  12  10        1.67        3.13      5.89 o 
  -2  12  10        0.60       -1.75      6.62 o 
  -1  12  10        0.53        0.78      7.75 o 
   0  12  10       13.81       22.75     10.48 o 
 -15   1  11        0.11       -2.86      3.84 o 
 -14   1  11       35.41       35.54      6.59 o 
 -13   1  11        2.02       -1.54      2.45 o 
 -12   1  11       78.01       83.18      6.95 o 
 -11   1  11      130.15      126.06     19.73 o 
 -10   1  11       96.72       94.64     13.54 o 
  -9   1  11      903.39      930.25    115.40 o 
  -8   1  11      114.98      126.52     18.41 o 
  -7   1  11        8.72       12.72      1.47 o 
  -6   1  11      152.03      175.91     16.62 o 
  -5   1  11        2.31        0.30      0.84 o 
  -4   1  11        9.16        9.32      1.72 o 
  -3   1  11      147.72      168.65      7.86 o 
  -2   1  11      599.96      615.85     37.99 o 
  -1   1  11      245.35      250.78     26.51 o 
   0   1  11      694.66      811.18     45.09 o 
   1   1  11      235.24      268.14     11.92 o 
   2   1  11        2.70        1.25      3.58 o 
   3   1  11       33.97       40.24      9.88 o 
   4   1  11       13.44       13.75      5.62 o 
   5   1  11        1.11        0.75      5.15 o 
   6   1  11        0.14       -2.35      4.97 o 
   7   1  11        2.03        5.03      6.11 o 
 -15   2  11        0.54        6.99      4.62 o 
 -14   2  11        3.33        0.86      2.86 o 
 -13   2  11        7.67        8.20      3.36 o 
 -12   2  11       77.48       83.76     11.60 o 
 -11   2  11        4.02        2.84      2.52 o 
 -10   2  11       93.55       94.44     16.64 o 
  -9   2  11       29.63       26.73      3.44 o 
  -8   2  11       57.35       58.31      7.19 o 
  -7   2  11        2.50        1.90      1.04 o 
  -6   2  11       40.20       49.58      2.40 o 
  -5   2  11      104.68      120.19     10.02 o 
  -4   2  11      105.38      103.39      3.80 o 
  -3   2  11        7.36        6.21      1.36 o 
  -2   2  11        0.08        1.82      1.29 o 
  -1   2  11       41.14       37.98      4.27 o 
   0   2  11       45.51       46.84      4.24 o 
   1   2  11       60.73       61.29      5.24 o 
   2   2  11        3.60        3.86      4.18 o 
   3   2  11       20.02       23.22      5.73 o 
   4   2  11        0.08       -3.86      3.86 o 
   5   2  11        0.00        2.00      4.67 o 
   6   2  11       20.37       27.46      7.45 o 
   7   2  11        0.02       -8.58      8.58 o 
 -15   3  11        1.15        1.71      3.14 o 
 -14   3  11        6.70        4.06      3.26 o 
 -13   3  11        9.14        7.91      3.33 o 
 -12   3  11      315.68      294.88     55.70 o 
 -11   3  11        3.14        1.81      2.47 o 
 -10   3  11       20.19       22.97      5.01 o 
  -9   3  11      128.01      108.99     10.59 o 
  -8   3  11       16.88       20.24      3.89 o 
  -7   3  11      124.98      120.92     14.17 o 
  -6   3  11       36.31       38.45      2.89 o 
  -5   3  11        5.02        5.77      1.39 o 
  -4   3  11       45.89       65.88      6.67 o 
  -3   3  11        6.09        4.98      1.69 o 
  -2   3  11       27.11       26.11      3.04 o 
  -1   3  11       26.58       27.78      2.84 o 
   0   3  11        2.09        0.14      1.85 o 
   1   3  11        0.02        1.26      2.42 o 
   2   3  11      144.35      150.37     15.93 o 
   3   3  11        2.90        0.92      3.84 o 
   4   3  11       22.34       24.95      7.00 o 
   5   3  11        3.22        9.61      5.55 o 
   6   3  11        0.09        2.69      5.34 o 
   7   3  11        0.22       -0.44      9.86 o 
 -15   4  11        0.15       -3.81      3.81 o 
 -14   4  11       45.52       40.43     10.38 o 
 -13   4  11        6.59        5.51      3.38 o 
 -12   4  11       48.32       52.54      8.10 o 
 -11   4  11        1.57        2.67      2.49 o 
 -10   4  11        3.94        2.49      2.39 o 
  -9   4  11       19.27       20.06      3.37 o 
  -8   4  11      296.49      315.28     46.00 o 
  -7   4  11      115.72      136.98     11.00 o 
  -6   4  11       98.87      100.30     10.65 o 
  -5   4  11      134.79      139.71     18.93 o 
  -4   4  11       74.65       79.26      6.21 o 
  -3   4  11       18.09       19.49      4.99 o 
  -2   4  11      132.75      142.57     15.29 o 
  -1   4  11        5.17        4.74      1.94 o 
   0   4  11        2.60        3.40      2.39 o 
   1   4  11      697.42      710.91     93.07 o 
   2   4  11       22.72       19.66      3.91 o 
   3   4  11       29.10       31.66      6.62 o 
   4   4  11       44.55       59.57      8.04 o 
   5   4  11       48.77       55.31      9.57 o 
   6   4  11        3.37       -4.25      4.56 o 
 -15   5  11        7.08        0.74      6.36 o 
 -14   5  11       10.39       10.30      4.18 o 
 -13   5  11        4.19        2.53      3.18 o 
 -12   5  11       83.07       86.81     13.07 o 
 -11   5  11      109.25       94.45     13.75 o 
 -10   5  11       11.61        9.65      3.04 o 
  -9   5  11      205.48      231.37     51.33 o 
  -8   5  11      111.06      105.81     14.88 o 
  -7   5  11      378.28      411.98     59.44 o 
  -6   5  11        0.41        2.03      2.41 o 
  -5   5  11       49.38       58.63      6.29 o 
  -4   5  11        0.88        1.01      1.57 o 
  -3   5  11      128.09      139.26     15.95 o 
  -2   5  11      195.11      182.53     19.59 o 
  -1   5  11       35.56       29.98      4.16 o 
   0   5  11      239.30      218.47     37.68 o 
   1   5  11       79.01       80.95      9.23 o 
   2   5  11        3.62        1.58      2.86 o 
   3   5  11        1.03        1.95      2.97 o 
   4   5  11       57.76       53.49     10.04 o 
   5   5  11        0.06        5.11      4.90 o 
   6   5  11       16.10       23.44     11.67 o 
 -15   6  11        0.08       -0.80      6.99 o 
 -14   6  11        3.95        2.52      3.72 o 
 -13   6  11       32.26       33.55     11.35 o 
 -12   6  11        3.87        3.73      2.92 o 
 -11   6  11        4.87        1.61      2.73 o 
 -10   6  11        5.66        1.90      3.77 o 
  -9   6  11       35.01       35.48      7.62 o 
  -8   6  11      176.18      208.83     22.87 o 
  -7   6  11       66.43       76.02      7.51 o 
  -6   6  11        0.13       -2.36      2.36 o 
  -5   6  11        0.53        0.85      2.14 o 
  -4   6  11       31.68       30.67      3.36 o 
  -3   6  11      104.98      117.40     16.75 o 
  -2   6  11       35.39       43.79      4.64 o 
  -1   6  11      269.65      246.35     21.46 o 
   0   6  11        0.21       -1.54      2.37 o 
   1   6  11       28.38       20.40      4.09 o 
   2   6  11        3.22        4.44      2.95 o 
   3   6  11       21.19       39.96      5.95 o 
   4   6  11        0.36        1.62      3.66 o 
   5   6  11        0.00        2.18      3.72 o 
   6   6  11       68.45       94.46     16.01 o 
 -14   7  11        0.46        1.57      4.21 o 
 -13   7  11       13.30        9.66      5.38 o 
 -12   7  11       22.37       33.52     17.69 o 
 -11   7  11        0.69       -0.36      3.54 o 
 -10   7  11        0.88        0.02      3.41 o 
  -9   7  11        3.48        3.09      3.68 o 
  -8   7  11       93.62      100.96      8.75 o 
  -7   7  11       23.40       23.67      5.11 o 
  -6   7  11       92.64       90.67      8.78 o 
  -5   7  11       26.77       25.75      4.97 o 
  -4   7  11        9.94        9.88      4.48 o 
  -3   7  11        7.43        4.11      2.50 o 
  -2   7  11        9.40       10.54      2.71 o 
  -1   7  11      195.72      186.27     13.32 o 
   0   7  11        8.52        6.60      2.44 o 
   1   7  11      133.64      127.74     23.63 o 
   2   7  11       66.68       67.16      9.17 o 
   3   7  11        0.59       -0.69      2.99 o 
   4   7  11        9.49        7.94      4.21 o 
   5   7  11       20.86       23.67      9.38 o 
 -13   8  11        3.48        8.14      6.59 o 
 -12   8  11        0.00        2.58      4.69 o 
 -11   8  11        0.60        1.99      4.21 o 
 -10   8  11        0.33        1.50      3.99 o 
  -9   8  11        2.40        2.50      3.67 o 
  -8   8  11       65.81       80.96     22.19 o 
  -7   8  11        0.85        2.43      3.35 o 
  -6   8  11        2.64       -1.09      7.40 o 
  -5   8  11        0.29        0.91      2.87 o 
  -4   8  11        2.92       -1.48      2.59 o 
  -3   8  11        6.24        2.81      3.33 o 
  -2   8  11       29.59       28.68      4.59 o 
  -1   8  11      115.78      117.88      9.78 o 
   0   8  11      102.28      102.69      8.29 o 
   1   8  11        0.14       -0.67      2.55 o 
   2   8  11        0.86        4.44      3.32 o 
   3   8  11        2.31        2.37      3.52 o 
   4   8  11        4.57       -1.58      3.98 o 
 -12   9  11        4.37        9.50      7.70 o 
 -11   9  11       17.79       21.29      6.22 o 
 -10   9  11        0.58        2.53      4.32 o 
  -9   9  11        0.08       -1.82      4.22 o 
  -8   9  11        4.37        3.56      4.23 o 
  -7   9  11        5.61        3.43      3.97 o 
  -6   9  11        0.01       -2.95      2.99 o 
  -5   9  11        5.93        2.50      3.50 o 
  -4   9  11        3.98       -2.51      2.62 o 
  -3   9  11       62.08       63.04      7.35 o 
  -2   9  11        1.92       -1.75      2.65 o 
  -1   9  11       19.75       22.50      4.54 o 
   0   9  11       25.37       22.73      4.62 o 
   1   9  11        0.17       -0.54      2.68 o 
   2   9  11        0.19       -0.61      3.79 o 
   3   9  11        1.02        3.36      4.47 o 
 -11  10  11       43.10       62.96     12.69 o 
 -10  10  11       16.35       26.53      9.56 o 
  -9  10  11        0.00       -3.66      3.66 o 
  -8  10  11        9.63       15.21      5.66 o 
  -7  10  11        9.83       11.38      7.02 o 
  -6  10  11        0.06       -2.10      3.81 o 
  -5  10  11        8.02        6.73      4.21 o 
  -4  10  11        0.84        0.74      3.45 o 
  -3  10  11       11.77       20.69      5.61 o 
  -2  10  11       31.82       35.97      5.42 o 
  -1  10  11        3.14        4.92      3.69 o 
   0  10  11       11.37        7.70      3.88 o 
   1  10  11        0.95        2.95      3.70 o 
   2  10  11        1.22       -0.63      6.34 o 
 -10  11  11        0.98        3.71      7.36 o 
  -9  11  11        0.24       -3.81      6.19 o 
  -8  11  11        7.86        2.61      6.70 o 
  -7  11  11        8.52        4.80      4.80 o 
  -6  11  11       17.19       15.00      9.74 o 
  -5  11  11        0.13        4.72      4.72 o 
  -4  11  11        0.89        0.98      3.77 o 
  -3  11  11        1.57        2.80      5.61 o 
  -2  11  11        3.76        5.98      4.73 o 
  -1  11  11        9.41       10.99      7.32 o 
   0  11  11        2.89       -4.83      4.83 o 
   1  11  11        3.15       -6.33      6.33 o 
  -7  12  11        4.21        7.77      7.39 o 
  -6  12  11        3.01        0.45      6.26 o 
  -5  12  11        0.27        0.74      6.18 o 
  -4  12  11        1.81        5.50      6.48 o 
  -3  12  11       15.50       12.65      7.60 o 
  -2  12  11        0.74       13.17      8.37 o 
 -15   0  12        3.44        2.34      5.22 o 
 -14   0  12        2.16        1.00      4.82 o 
 -13   0  12        5.05        7.79      3.88 o 
 -12   0  12       19.74       26.01      5.39 o 
 -11   0  12      297.71      300.61     74.51 o 
 -10   0  12      773.41      804.31    190.28 o 
  -9   0  12     4043.57     4587.56   1140.24 o 
  -8   0  12      994.58      982.98    173.02 o 
  -7   0  12      149.74      138.29     18.32 o 
  -6   0  12        2.40        1.84      1.51 o 
  -5   0  12      541.97      593.63     81.37 o 
  -4   0  12       49.66       52.77      6.93 o 
  -3   0  12        2.17        4.20      2.44 o 
  -2   0  12       92.05       89.14      5.93 o 
  -1   0  12     1264.43     1192.09    180.08 o 
   0   0  12      404.16      433.72     21.22 o 
   1   0  12      440.62      482.49     23.08 o 
   2   0  12        0.97        5.37      6.32 o 
   3   0  12       57.14       65.86     11.61 o 
   4   0  12      207.38      229.66     19.45 o 
   5   0  12        0.10        9.38      8.12 o 
   6   0  12       55.18       48.37     12.84 o 
 -15   1  12       10.32       11.43      4.99 o 
 -14   1  12        3.45        0.79      2.94 o 
 -13   1  12       20.06       13.29      5.13 o 
 -12   1  12      146.72      148.30     15.22 o 
 -11   1  12      161.10      148.51     23.30 o 
 -10   1  12      215.32      233.58     33.23 o 
  -9   1  12        0.08        1.44      2.50 o 
  -8   1  12      313.30      341.94     42.08 o 
  -7   1  12        5.06        4.19      1.30 o 
  -6   1  12       31.31       36.78      2.39 o 
  -5   1  12      246.70      254.95     10.90 o 
  -4   1  12        4.05        2.69      1.25 o 
  -3   1  12       17.51       19.59      2.03 o 
  -2   1  12      304.15      312.52     30.25 o 
  -1   1  12      277.44      287.31     21.16 o 
   0   1  12      353.22      427.32     44.03 o 
   1   1  12      134.04      158.49     13.93 o 
   2   1  12        1.62        7.85      4.56 o 
   3   1  12       45.95       58.09      7.84 o 
   4   1  12        0.42        2.76      4.75 o 
   5   1  12       15.78       16.23      6.73 o 
   6   1  12       24.67       20.67      7.49 o 
 -15   2  12        3.10        1.89      4.09 o 
 -14   2  12       28.47       22.72      4.57 o 
 -13   2  12       88.85       93.25     12.42 o 
 -12   2  12        0.10        1.59      2.77 o 
 -11   2  12       38.40       49.45      7.83 o 
 -10   2  12       12.32       14.02      2.80 o 
  -9   2  12      101.83      106.45     13.97 o 
  -8   2  12      152.59      164.27     24.38 o 
  -7   2  12       15.35       15.56      1.97 o 
  -6   2  12        0.63       -0.49      1.03 o 
  -5   2  12      120.28      118.66      7.54 o 
  -4   2  12        0.87        0.38      1.12 o 
  -3   2  12       84.57       95.09      7.65 o 
  -2   2  12       59.52       58.88      3.70 o 
  -1   2  12      118.80      130.56     13.33 o 
   0   2  12       85.38       99.96      8.46 o 
   1   2  12       75.72       99.68      8.67 o 
   2   2  12        7.54        5.94      4.68 o 
   3   2  12        0.62       -1.80      3.89 o 
   4   2  12        3.87        2.99      5.35 o 
   5   2  12        8.82       10.57      6.40 o 
   6   2  12        8.91       12.90      6.80 o 
 -15   3  12        1.60        0.14      3.01 o 
 -14   3  12        0.71        3.06      3.17 o 
 -13   3  12        3.55        0.98      2.77 o 
 -12   3  12      232.98      229.00     34.63 o 
 -11   3  12       35.45       34.81      5.69 o 
 -10   3  12       68.02       81.32     11.54 o 
  -9   3  12        0.28       -1.17      1.76 o 
  -8   3  12      190.39      195.47     34.97 o 
  -7   3  12       54.67       55.72      5.95 o 
  -6   3  12       19.93       20.52      2.57 o 
  -5   3  12      322.84      332.43     25.01 o 
  -4   3  12      310.25      323.68     29.58 o 
  -3   3  12      123.06      122.84     10.07 o 
  -2   3  12       32.80       34.13      3.13 o 
  -1   3  12       63.32       59.31      7.34 o 
   0   3  12      107.25      125.20     13.82 o 
   1   3  12       53.71       58.82      8.63 o 
   2   3  12        5.83        6.17      4.51 o 
   3   3  12       21.15       20.60      5.81 o 
   4   3  12        1.19        1.47      4.97 o 
   5   3  12        0.89        2.07      5.18 o 
   6   3  12        5.52        4.52      5.90 o 
 -15   4  12        0.17        4.32      4.28 o 
 -14   4  12        1.49        2.78      3.33 o 
 -13   4  12       11.22       16.93      4.16 o 
 -12   4  12       38.58       52.08     14.09 o 
 -11   4  12       52.23       59.95      7.67 o 
 -10   4  12       79.43       70.36      9.60 o 
  -9   4  12      285.59      290.61     66.83 o 
  -8   4  12      254.80      278.19     55.53 o 
  -7   4  12       36.31       46.27     13.78 o 
  -6   4  12        9.84        8.90      2.11 o 
  -5   4  12      218.67      230.17     22.15 o 
  -4   4  12       76.07       87.84      7.17 o 
  -3   4  12        1.22       -0.08      1.92 o 
  -2   4  12      115.87      106.48      9.74 o 
  -1   4  12      131.01      136.78     13.92 o 
   0   4  12      140.44      147.83     16.77 o 
   1   4  12       85.23       70.70     12.49 o 
   2   4  12        2.97        6.57      4.20 o 
   3   4  12        0.32        3.00      4.39 o 
   4   4  12        6.39        7.69      5.07 o 
   5   4  12        1.87        2.51      5.30 o 
   6   4  12       21.31       30.65     12.61 o 
 -15   5  12        8.62        9.26      4.77 o 
 -14   5  12        0.34        2.15      3.27 o 
 -13   5  12        9.63        5.37      3.44 o 
 -12   5  12        3.82        1.34      2.82 o 
 -11   5  12       63.77       85.42     19.46 o 
 -10   5  12       55.35       70.29     17.84 o 
  -9   5  12       22.06       25.25      5.18 o 
  -8   5  12       13.88        7.43      6.65 o 
  -7   5  12       41.10       37.68      5.44 o 
  -6   5  12       31.34       32.68      5.70 o 
  -5   5  12       29.88       32.74      3.36 o 
  -4   5  12       45.28       45.91      5.12 o 
  -3   5  12       83.43       84.16     13.97 o 
  -2   5  12      113.21      123.34      9.71 o 
  -1   5  12      197.04      199.05     20.47 o 
   0   5  12        0.16       -0.83      2.29 o 
   1   5  12        1.65        1.23      2.56 o 
   2   5  12        2.91        1.42      3.94 o 
   3   5  12        5.67        4.35      4.67 o 
   4   5  12        7.99        9.34      5.47 o 
   5   5  12        0.12        2.11      5.33 o 
 -15   6  12        7.69       12.83      8.92 o 
 -14   6  12        1.11       -0.62      4.00 o 
 -13   6  12        1.35        2.87      4.42 o 
 -12   6  12        0.34        1.75      4.13 o 
 -11   6  12        6.03        2.77      4.00 o 
 -10   6  12        0.36        1.52      3.71 o 
  -9   6  12      150.29      151.33     36.06 o 
  -8   6  12        7.15       10.90      4.24 o 
  -7   6  12        2.23        2.76      3.06 o 
  -6   6  12        1.75        0.32      2.75 o 
  -5   6  12        4.20        4.68      1.97 o 
  -4   6  12      152.87      147.27     17.11 o 
  -3   6  12      144.21      142.76     18.86 o 
  -2   6  12       29.96       29.46      3.99 o 
  -1   6  12      136.70      138.05     15.65 o 
   0   6  12        0.21       -0.95      2.54 o 
   1   6  12      117.80      103.42     13.30 o 
   2   6  12        0.00       -1.81      2.84 o 
   3   6  12        0.52       -0.03      3.25 o 
   4   6  12        4.48        8.29      5.57 o 
   5   6  12       67.98       88.42     15.64 o 
 -14   7  12        0.00        1.25      6.92 o 
 -13   7  12        1.33       -2.67      4.24 o 
 -12   7  12        0.56        0.05      4.07 o 
 -11   7  12       70.05       74.96     26.05 o 
 -10   7  12        1.14        2.31      4.86 o 
  -9   7  12        1.16        1.92      3.70 o 
  -8   7  12       72.27       76.27     18.87 o 
  -7   7  12       63.31       69.56      7.50 o 
  -6   7  12       17.86       25.34      7.61 o 
  -5   7  12       12.49       12.58      4.30 o 
  -4   7  12       30.09       34.39      5.32 o 
  -3   7  12        2.13        3.89      2.73 o 
  -2   7  12        0.18        1.25      2.16 o 
  -1   7  12        0.27       -1.48      2.01 o 
   0   7  12       75.84       76.55      5.64 o 
   1   7  12        1.15        0.63      2.80 o 
   2   7  12        6.20        3.66      3.50 o 
   3   7  12       16.31       12.15      4.39 o 
   4   7  12        1.03        1.96      3.79 o 
 -13   8  12        8.45       13.16      7.95 o 
 -12   8  12       36.88       50.15      8.85 o 
 -11   8  12       11.28       10.10      5.19 o 
 -10   8  12        2.71        7.79      4.54 o 
  -9   8  12        3.76        3.86      4.30 o 
  -8   8  12       36.55       40.28     10.22 o 
  -7   8  12        7.48        6.35      4.92 o 
  -6   8  12        0.03       -0.92      3.04 o 
  -5   8  12       15.43       14.02      4.42 o 
  -4   8  12        1.48       -1.71      2.52 o 
  -3   8  12      121.38      130.92     10.17 o 
  -2   8  12        0.06       -1.61      2.32 o 
  -1   8  12       69.31       71.07      5.65 o 
   0   8  12       12.55       11.38      3.48 o 
   1   8  12        0.19        1.11      3.33 o 
   2   8  12        5.15        0.16      3.52 o 
   3   8  12        7.22        3.43      3.73 o 
 -12   9  12        1.39       -2.25      5.92 o 
 -11   9  12        0.21       -3.83      3.83 o 
 -10   9  12        4.03        1.02      4.40 o 
  -9   9  12       12.26        5.97      5.19 o 
  -8   9  12        8.11        8.12      4.95 o 
  -7   9  12       35.19       54.36     21.89 o 
  -6   9  12        2.42        2.59      3.78 o 
  -5   9  12        2.20        0.47      3.50 o 
  -4   9  12        0.36       -0.92      3.21 o 
  -3   9  12       32.48       46.69      8.42 o 
  -2   9  12        1.70       -2.47      2.47 o 
  -1   9  12        3.69        4.94      3.38 o 
   0   9  12        2.21        1.68      3.38 o 
   1   9  12       27.00       31.66      4.84 o 
   2   9  12        0.46        0.73      3.79 o 
 -11  10  12        0.83       -5.82      5.82 o 
 -10  10  12        2.47       -1.52      6.60 o 
  -9  10  12        2.73       -2.98      4.12 o 
  -8  10  12        6.68        8.66      4.97 o 
  -7  10  12        1.57        1.77      4.37 o 
  -6  10  12        1.00        0.98      4.32 o 
  -5  10  12        0.18       -0.44      3.72 o 
  -4  10  12        1.80        0.73      3.65 o 
  -3  10  12        4.67        6.05      4.86 o 
  -2  10  12        1.43       -0.97      3.55 o 
  -1  10  12        5.97        5.55      3.67 o 
   0  10  12        0.01       -1.81      3.30 o 
   1  10  12        1.04        2.19      7.08 o 
  -9  11  12       10.20        5.91      7.35 o 
  -8  11  12       12.13        9.83      7.36 o 
  -7  11  12       26.60       20.68      9.04 o 
  -6  11  12        3.46        3.20      6.97 o 
  -5  11  12        0.02        0.95      4.29 o 
  -4  11  12        0.54        2.47      4.22 o 
  -2  11  12       10.27        0.99      7.64 o 
  -1  11  12       12.77        6.72      7.49 o 
  -5  12  12        0.51       -1.05      6.24 o 
 -15   1  13        7.87        8.59      4.97 o 
 -14   1  13        4.17        0.48      3.03 o 
 -13   1  13        4.25        5.31      3.08 o 
 -12   1  13      117.33      113.72     10.17 o 
 -11   1  13        3.23        2.94      2.22 o 
 -10   1  13      376.91      416.99     50.58 o 
  -9   1  13      236.62      288.65     40.02 o 
  -8   1  13      723.69      776.93     92.76 o 
  -7   1  13      422.16      447.72     41.61 o 
  -6   1  13       24.21       25.38      2.33 o 
  -5   1  13      170.93      178.17     11.14 o 
  -4   1  13       42.76       41.77      3.24 o 
  -3   1  13      119.84      115.82     12.26 o 
  -2   1  13       10.72       10.36      2.84 o 
  -1   1  13      504.82      578.62     51.91 o 
   0   1  13      152.85      177.93     25.38 o 
   1   1  13       71.46       77.31      8.21 o 
   2   1  13        0.11       -2.75      6.90 o 
   3   1  13        0.67       -1.58      4.70 o 
   4   1  13        3.71        4.05      5.40 o 
   5   1  13        2.83        2.23      5.70 o 
   6   1  13       45.65       49.43      9.29 o 
 -15   2  13        0.00       -0.32      4.04 o 
 -14   2  13       19.01       18.72      4.43 o 
 -13   2  13       21.10       29.84      6.12 o 
 -12   2  13       23.82       33.82      4.74 o 
 -11   2  13       67.72       63.04      6.59 o 
 -10   2  13       55.78       54.50      6.49 o 
  -9   2  13      605.58      632.44     79.24 o 
  -8   2  13        1.02       -0.38      1.45 o 
  -7   2  13        0.67        1.08      1.33 o 
  -6   2  13       27.41       30.66      2.56 o 
  -5   2  13       44.36       55.58      3.18 o 
  -4   2  13       11.17        9.58      2.15 o 
  -3   2  13        5.09        7.24      2.61 o 
  -2   2  13        0.42        0.20      3.09 o 
  -1   2  13        8.57        5.50      3.88 o 
   0   2  13        0.09       -2.18      3.45 o 
   1   2  13        1.95        1.69      4.10 o 
   2   2  13       12.54        8.25      5.33 o 
   3   2  13       12.64       17.35      6.21 o 
   4   2  13        8.63       17.97      6.47 o 
   5   2  13        0.57       -3.31      5.36 o 
 -16   3  13       39.41       25.33      9.56 o 
 -15   3  13        0.06       -0.22      3.15 o 
 -14   3  13        6.76        3.14      3.27 o 
 -13   3  13        2.10        2.46      3.09 o 
 -12   3  13       80.96       80.81     14.98 o 
 -11   3  13       95.87      103.24     12.25 o 
 -10   3  13        0.26       -0.54      2.87 o 
  -9   3  13        3.70        3.58      2.41 o 
  -8   3  13       25.66       25.56      3.66 o 
  -7   3  13        0.39       -0.63      1.41 o 
  -6   3  13        2.06        0.72      1.30 o 
  -5   3  13       25.07       29.46      3.08 o 
  -4   3  13        6.58        4.77      2.64 o 
  -3   3  13        2.54        4.06      1.78 o 
  -2   3  13       37.41       37.86      3.95 o 
  -1   3  13       60.31       62.69      7.15 o 
   0   3  13       51.35       52.83      6.90 o 
   1   3  13       65.13       67.91     15.85 o 
   2   3  13       37.46       39.20      7.08 o 
   3   3  13        3.18        4.18      5.24 o 
   4   3  13        1.63       -0.15      4.79 o 
   5   3  13        0.00       -4.49      4.49 o 
 -15   4  13        5.47        8.77      5.21 o 
 -14   4  13        4.17        0.21      3.30 o 
 -13   4  13       22.20       26.46      9.62 o 
 -12   4  13        1.61        2.97      3.71 o 
 -11   4  13       67.42       71.08     23.08 o 
 -10   4  13        0.05       -2.72      4.90 o 
  -9   4  13      127.14      136.13     26.38 o 
  -8   4  13       58.79       67.17      6.73 o 
  -7   4  13       68.18       63.91      8.38 o 
  -6   4  13       15.23       11.79      2.56 o 
  -5   4  13      121.09      126.51     12.73 o 
  -4   4  13       34.19       32.88      4.88 o 
  -3   4  13       57.79       53.00      4.28 o 
  -2   4  13        5.73        4.03      2.15 o 
  -1   4  13       30.29       34.39      5.82 o 
   0   4  13       13.13       11.02      6.51 o 
   1   4  13       68.35       83.13     13.57 o 
   2   4  13        1.89       -3.89      3.89 o 
   3   4  13       20.52       20.05      6.08 o 
   4   4  13        6.37        2.60      5.36 o 
   5   4  13        3.02        6.87      6.40 o 
 -15   5  13        0.05        0.87      4.11 o 
 -14   5  13        0.02       -0.48      4.29 o 
 -13   5  13        1.95        5.47      4.40 o 
 -12   5  13        0.50        0.87      3.89 o 
 -11   5  13        0.74        1.26      3.56 o 
 -10   5  13      418.33      445.90     59.85 o 
  -9   5  13      142.53      159.92     40.35 o 
  -8   5  13      856.40      950.02    151.72 o 
  -7   5  13       18.21       14.98      4.35 o 
  -6   5  13        0.20       -1.13      1.90 o 
  -5   5  13       72.19       70.92      8.75 o 
  -4   5  13      330.59      338.52     32.02 o 
  -3   5  13      293.40      292.71     41.25 o 
  -2   5  13        2.29        2.41      2.24 o 
  -1   5  13      136.01      122.81      8.49 o 
   0   5  13        3.75        4.37      2.31 o 
   1   5  13      163.43      171.04     17.74 o 
   2   5  13        3.76        9.71      4.82 o 
   3   5  13        0.26        3.69      5.20 o 
   4   5  13        4.32        4.05      5.99 o 
 -15   6  13       20.34       10.56      7.79 o 
 -14   6  13       17.20       18.00      9.14 o 
 -13   6  13        0.34       -2.54      4.27 o 
 -12   6  13        1.50       -3.12      3.83 o 
 -11   6  13        9.22        4.68      4.91 o 
 -10   6  13       30.69       45.88     12.89 o 
  -9   6  13       52.74       56.59      7.08 o 
  -8   6  13        1.50        2.61      3.45 o 
  -7   6  13        4.23        5.64      3.45 o 
  -6   6  13       53.82       62.05      6.87 o 
  -5   6  13       92.32      100.94     10.93 o 
  -4   6  13        0.58       -0.42      1.95 o 
  -3   6  13        0.96        1.20      2.19 o 
  -2   6  13       56.26       59.21     11.96 o 
  -1   6  13       26.21       25.42      3.79 o 
   0   6  13      103.10       99.91     11.64 o 
   1   6  13        3.14       -1.32      2.76 o 
   2   6  13        0.55       -2.50      4.20 o 
   3   6  13        5.97        9.88      5.62 o 
   4   6  13       17.84       18.89      6.94 o 
 -14   7  13        0.60       -3.16      5.96 o 
 -13   7  13        0.56        1.81      4.58 o 
 -12   7  13        4.92       -3.59      3.59 o 
 -11   7  13        4.56        2.56      4.40 o 
 -10   7  13       62.55       74.02     13.70 o 
  -9   7  13       13.95       14.90      4.82 o 
  -8   7  13        3.07        2.56      3.52 o 
  -7   7  13        2.02        0.87      3.49 o 
  -6   7  13        1.18       -2.77      2.77 o 
  -5   7  13        9.37        9.97      3.96 o 
  -4   7  13       55.81       50.45      4.60 o 
  -3   7  13        2.55        1.91      2.58 o 
  -2   7  13       70.94       75.26      9.55 o 
  -1   7  13        2.03        0.52      2.50 o 
   0   7  13       17.79       19.46      3.95 o 
   1   7  13        8.18       13.48      4.23 o 
   2   7  13        1.94        1.30      3.35 o 
   3   7  13        0.16       -0.49      4.64 o 
 -13   8  13        0.17        3.60      7.60 o 
 -12   8  13        1.21        2.18      4.67 o 
 -11   8  13        1.15        2.43      4.76 o 
 -10   8  13       16.26       25.51      6.26 o 
  -9   8  13        0.72       -2.88      3.54 o 
  -8   8  13       13.20       16.34      5.30 o 
  -7   8  13       11.93       12.88      9.35 o 
  -6   8  13        1.25        4.91      3.83 o 
  -5   8  13        2.65        1.24      3.94 o 
  -4   8  13        4.83        6.27      3.30 o 
  -3   8  13        4.44        8.78      4.62 o 
  -2   8  13        6.48        5.86      2.80 o 
  -1   8  13        1.06        1.11      2.65 o 
   0   8  13       60.46       67.62      5.99 o 
   1   8  13        0.02       -2.49      2.87 o 
   2   8  13        0.92        3.31      3.97 o 
 -12   9  13        4.11       11.80      7.56 o 
 -11   9  13       24.00       28.79      9.91 o 
 -10   9  13        7.87        9.54      5.26 o 
  -9   9  13        5.99        9.26      5.35 o 
  -8   9  13        2.98        0.74      3.90 o 
  -7   9  13       65.16       60.90     11.48 o 
  -6   9  13       22.90       27.77      6.41 o 
  -5   9  13        5.50        6.31      4.32 o 
  -4   9  13        0.50        4.73      4.06 o 
  -3   9  13        6.38        8.34      4.59 o 
  -2   9  13        0.62        0.22      3.15 o 
  -1   9  13        9.18       10.40      4.15 o 
   0   9  13        5.06        4.27      3.29 o 
   1   9  13        0.53        1.24      3.23 o 
 -11  10  13        2.92        4.04      7.38 o 
 -10  10  13        1.69        4.27      7.06 o 
  -9  10  13        0.20       -1.19      5.90 o 
  -8  10  13        1.28        4.85      4.86 o 
  -7  10  13        5.10        9.31      5.19 o 
  -6  10  13        5.39        4.32      4.57 o 
  -5  10  13        2.92        0.36      4.12 o 
  -4  10  13        1.70       -0.42      3.76 o 
  -3  10  13        8.19        5.51      5.00 o 
  -2  10  13        1.81       -4.18      4.67 o 
  -1  10  13        9.15        6.51      7.93 o 
   0  10  13       12.54       12.71      8.70 o 
  -8  11  13        0.58       -2.67      6.23 o 
  -7  11  13        0.53       -5.34      5.34 o 
  -6  11  13        3.11        0.27      5.81 o 
  -5  11  13        0.68        1.68      5.97 o 
  -4  11  13       15.66       18.74      9.21 o 
  -3  11  13        1.78       -3.17      6.54 o 
  -2  11  13        4.59        2.09      7.35 o 
 -16   0  14       20.12       19.07      8.49 o 
 -15   0  14        2.00       -0.96      5.64 o 
 -14   0  14       10.87       10.09      4.73 o 
 -13   0  14        0.44       -0.22      3.32 o 
 -12   0  14        5.76        0.91      3.22 o 
 -11   0  14        0.99        3.06      2.86 o 
 -10   0  14      313.61      342.04     89.80 o 
  -9   0  14     1152.62     1361.37    339.39 o 
  -8   0  14      690.63      610.50     15.19 o 
  -7   0  14      206.85      195.71     16.30 o 
  -6   0  14      231.33      223.27     14.78 o 
  -5   0  14      673.74      670.82     56.43 o 
  -4   0  14      377.74      397.94     23.94 o 
  -3   0  14      586.65      596.76     23.97 o 
  -2   0  14      137.77      159.45     13.97 o 
  -1   0  14       68.50       70.69     10.68 o 
   0   0  14       77.53       75.98     11.42 o 
   1   0  14      139.45      174.28     16.93 o 
   2   0  14      214.29      229.61     19.67 o 
   3   0  14        3.93       12.43      9.27 o 
   4   0  14       69.25       61.06     12.83 o 
   5   0  14       15.88       18.99     10.27 o 
 -16   1  14        2.58        0.76      6.55 o 
 -15   1  14        0.21       -0.21      3.69 o 
 -14   1  14        0.98        1.15      3.08 o 
 -13   1  14       13.31       16.92      3.64 o 
 -12   1  14        8.14        8.68      3.71 o 
 -11   1  14        0.78        3.54      2.21 o 
 -10   1  14      141.83      134.13     17.45 o 
  -9   1  14      153.22      181.90     30.01 o 
  -8   1  14      786.77      851.30    110.71 o 
  -7   1  14      120.79      118.58     13.36 o 
  -6   1  14      365.27      321.82     13.57 o 
  -5   1  14      358.15      321.86     13.15 o 
  -4   1  14        0.05        2.60      2.26 o 
  -3   1  14       31.12       30.99      3.91 o 
  -2   1  14       72.84       59.36      6.15 o 
  -1   1  14       19.21       14.21      4.79 o 
   0   1  14       29.91       25.52      6.10 o 
   1   1  14       24.45       24.20      7.22 o 
   2   1  14      105.33      114.19     20.19 o 
   3   1  14        2.15       -0.25      4.86 o 
   4   1  14        1.54        0.17      9.45 o 
   5   1  14        4.07        6.43      6.78 o 
 -16   2  14       12.97        3.75      4.76 o 
 -15   2  14       11.99        9.96      4.08 o 
 -14   2  14       13.44       13.71      4.27 o 
 -13   2  14        5.61        4.16      3.21 o 
 -12   2  14       21.32       22.70      4.40 o 
 -11   2  14       47.03       45.34      6.36 o 
 -10   2  14        0.10       -0.71      2.41 o 
  -9   2  14        3.01        1.51      1.93 o 
  -8   2  14        8.17        6.06      2.15 o 
  -7   2  14      129.56      142.55     11.55 o 
  -6   2  14        3.32        5.30      1.71 o 
  -5   2  14       39.14       39.97      4.15 o 
  -4   2  14        6.17        6.17      2.56 o 
  -3   2  14       10.72       11.00      3.03 o 
  -2   2  14       11.05       12.77      3.23 o 
  -1   2  14       36.82       39.58      6.40 o 
   0   2  14       69.14       79.86     10.76 o 
   1   2  14       87.69      105.10      9.69 o 
   2   2  14       13.38       18.64      6.30 o 
   3   2  14       13.91       14.24     10.55 o 
   4   2  14        5.38        1.17      7.13 o 
   5   2  14        4.12        3.92      6.59 o 
 -16   3  14        3.94        3.11      6.75 o 
 -15   3  14        6.66        5.47      3.61 o 
 -14   3  14       12.57       19.03      4.48 o 
 -13   3  14        0.91        0.48      2.80 o 
 -12   3  14       38.36       36.93      9.24 o 
 -11   3  14        0.18       -2.49      3.23 o 
 -10   3  14        0.37       -2.84      2.84 o 
  -9   3  14       61.62       77.03     12.28 o 
  -8   3  14      174.47      170.91     21.39 o 
  -7   3  14      136.62      156.12     26.05 o 
  -6   3  14        0.44        0.50      1.84 o 
  -5   3  14        6.33        6.66      2.26 o 
  -4   3  14        0.72        0.11      1.69 o 
  -3   3  14        0.25       -1.89      1.94 o 
  -2   3  14       32.61       31.73      5.68 o 
  -1   3  14       36.27       42.04      7.82 o 
   0   3  14      125.41      134.83     10.18 o 
   1   3  14       80.65       83.85      9.14 o 
   2   3  14        4.33        5.32      5.06 o 
   3   3  14        1.71        0.37      5.09 o 
   4   3  14        0.06       -5.87      5.87 o 
 -15   4  14        0.61        6.04      7.04 o 
 -14   4  14       12.85       13.57      6.04 o 
 -13   4  14       43.98       46.89     11.21 o 
 -12   4  14       34.22       32.62     14.08 o 
 -11   4  14        0.07       -1.50      4.03 o 
 -10   4  14      161.76      167.25     36.99 o 
  -9   4  14      129.10      167.63     36.40 o 
  -8   4  14       43.96       42.60     11.73 o 
  -7   4  14       31.07       28.87      3.93 o 
  -6   4  14        1.89        4.45      2.22 o 
  -5   4  14       16.71       17.00      3.16 o 
  -4   4  14       31.18       27.67      3.48 o 
  -3   4  14       50.67       43.93      6.05 o 
  -2   4  14       40.59       47.61      6.67 o 
  -1   4  14       12.94       16.17      5.21 o 
   0   4  14      108.91      117.34     10.13 o 
   1   4  14        6.66       15.04      5.58 o 
   2   4  14        1.83        0.30      4.60 o 
   3   4  14        1.30        4.56      5.36 o 
   4   4  14        1.13       -0.92      5.56 o 
 -15   5  14        0.33       -2.72      6.37 o 
 -14   5  14        2.23        2.71      4.89 o 
 -13   5  14       16.92       27.52      9.60 o 
 -12   5  14       19.38       17.59      5.88 o 
 -11   5  14        2.48        0.51      3.72 o 
 -10   5  14       18.57       28.92      5.91 o 
  -9   5  14       12.92       16.65      4.81 o 
  -8   5  14       14.51       19.58      5.08 o 
  -7   5  14        6.02        3.60      2.46 o 
  -6   5  14       95.86       95.47      9.45 o 
  -5   5  14      184.47      189.05     20.01 o 
  -4   5  14       12.89        9.07      2.75 o 
  -3   5  14        0.78       -1.50      1.81 o 
  -2   5  14        8.55        6.57      2.63 o 
  -1   5  14       67.42       67.84     10.81 o 
   0   5  14        6.16       12.10      5.25 o 
   1   5  14        0.02       -1.94      4.05 o 
   2   5  14        0.74        2.57      4.41 o 
   3   5  14        0.08       -2.80      5.19 o 
   4   5  14       15.14       15.94     10.82 o 
 -14   6  14        0.78        3.38      7.12 o 
 -13   6  14       12.02        9.78      5.07 o 
 -12   6  14        3.35       -3.57      3.57 o 
 -11   6  14        7.90        6.67      4.73 o 
 -10   6  14       14.65        7.33      4.54 o 
  -9   6  14       26.32       36.51      9.68 o 
  -8   6  14      190.33      190.55     34.78 o 
  -7   6  14        1.78        2.55      3.41 o 
  -6   6  14       14.84       11.20      3.97 o 
  -5   6  14       10.83       16.14      3.11 o 
  -4   6  14       19.57       16.69      3.32 o 
  -3   6  14      118.95      128.68     12.44 o 
  -2   6  14        0.00       -1.39      2.25 o 
  -1   6  14       22.23       15.66      3.51 o 
   0   6  14        1.10        2.03      3.06 o 
   1   6  14        0.21       -0.58      4.20 o 
   2   6  14        0.28        2.73      5.00 o 
   3   6  14        2.48        9.49      6.12 o 
 -14   7  14        7.41        4.01      7.23 o 
 -13   7  14       21.91       21.35      9.11 o 
 -12   7  14        1.17       -2.10      4.13 o 
 -11   7  14        8.94        9.53      6.55 o 
 -10   7  14       53.52       61.73     15.76 o 
  -9   7  14       12.31        2.30      4.35 o 
  -8   7  14       60.43       66.52     11.95 o 
  -7   7  14       39.27       46.88      8.84 o 
  -6   7  14        1.02        1.40      3.45 o 
  -5   7  14        2.52       -0.82      3.23 o 
  -4   7  14       45.79       41.29      5.56 o 
  -3   7  14      148.70      160.49     22.41 o 
  -2   7  14        4.08        3.97      2.83 o 
  -1   7  14        0.29       -0.39      2.52 o 
   0   7  14        1.30        3.38      2.94 o 
   1   7  14        6.26        4.21      4.78 o 
   2   7  14       16.22        5.07      5.52 o 
 -13   8  14        7.27        1.96      7.64 o 
 -12   8  14        3.61        2.30      6.56 o 
 -11   8  14        3.44        6.51      4.91 o 
 -10   8  14       31.30       37.36     19.39 o 
  -9   8  14        8.85       14.30      5.28 o 
  -8   8  14       21.72       27.33      6.56 o 
  -7   8  14       11.05        9.13      4.62 o 
  -6   8  14        0.22       -0.19      3.51 o 
  -5   8  14        0.39       -1.28      3.27 o 
  -4   8  14        6.73        6.89      3.63 o 
  -3   8  14        0.50        2.37      3.17 o 
  -2   8  14        2.69        0.99      2.73 o 
  -1   8  14       12.97       14.00      3.67 o 
   0   8  14       42.50       40.22      5.26 o 
   1   8  14       14.66       12.15      3.89 o 
 -12   9  14        6.40        6.81      6.97 o 
 -11   9  14        0.52        1.23      6.17 o 
 -10   9  14        0.01        0.84      4.79 o 
  -9   9  14        0.00        4.56      4.82 o 
  -8   9  14       21.91       17.72      6.12 o 
  -7   9  14        4.52        6.99      4.90 o 
  -6   9  14       33.37       45.13      7.58 o 
  -5   9  14        3.23       -0.50      4.13 o 
  -4   9  14        0.69       -2.92      3.53 o 
  -3   9  14        6.41       11.26      5.23 o 
  -2   9  14        1.77        1.10      3.68 o 
  -1   9  14        3.58        3.14      3.31 o 
   0   9  14        0.90        1.82      4.76 o 
 -10  10  14        0.20        0.32      6.62 o 
  -9  10  14        1.64        8.41      7.43 o 
  -8  10  14        0.12       -2.39      6.04 o 
  -7  10  14       13.80       16.86      6.16 o 
  -6  10  14       16.28       21.88      6.48 o 
  -5  10  14        3.14        3.17      4.56 o 
  -4  10  14        7.58        6.80      6.76 o 
  -3  10  14       11.90       19.35      6.38 o 
  -2  10  14        0.12        0.85      6.98 o 
  -1  10  14        0.25       -6.16      6.16 o 
  -7  11  14        2.52       -1.40      6.15 o 
  -6  11  14        0.11        1.91      6.40 o 
  -5  11  14        1.38        1.78      7.52 o 
  -4  11  14        9.51       24.05     10.52 o 
 -16   1  15        1.07        7.51      6.45 o 
 -15   1  15       22.28       18.85      4.98 o 
 -14   1  15       35.47       36.93      5.55 o 
 -13   1  15        6.23        5.87      2.76 o 
 -12   1  15       43.04       48.12      4.65 o 
 -11   1  15        4.11        0.37      2.65 o 
 -10   1  15        2.62        5.78      3.02 o 
  -9   1  15      171.72      191.47     30.17 o 
  -8   1  15       62.23       56.45      4.78 o 
  -7   1  15      142.39      122.65      5.47 o 
  -6   1  15      194.74      178.99     10.73 o 
  -5   1  15        0.52       -1.66      1.96 o 
  -4   1  15        1.30        1.03      2.19 o 
  -3   1  15       77.89       73.70      6.50 o 
  -2   1  15       24.17       18.12      5.12 o 
  -1   1  15        8.77        8.72      4.63 o 
   0   1  15        3.34       -0.52      4.23 o 
   1   1  15       27.32       37.47      7.25 o 
   2   1  15       19.61       20.03      8.00 o 
   3   1  15        1.62        1.32      5.55 o 
   4   1  15        3.63       10.02      6.72 o 
 -16   2  15       11.57        5.70      4.95 o 
 -15   2  15        8.35        7.20      3.96 o 
 -14   2  15        4.34        1.08      3.19 o 
 -13   2  15        4.33        0.13      3.79 o 
 -12   2  15        5.58        5.26      3.29 o 
 -11   2  15       10.16       12.92      3.94 o 
 -10   2  15        8.68        6.46      3.00 o 
  -9   2  15       23.51       27.33      3.32 o 
  -8   2  15      154.05      161.55     22.47 o 
  -7   2  15       85.77       79.32      4.64 o 
  -6   2  15       21.46       23.75      3.75 o 
  -5   2  15       13.16       12.54      3.18 o 
  -4   2  15        8.24        6.34      2.67 o 
  -3   2  15       60.68       59.98      5.67 o 
  -2   2  15        0.86        1.43      2.73 o 
  -1   2  15        1.70       -2.28      3.76 o 
   0   2  15        1.18        2.19      4.29 o 
   1   2  15        1.44       -4.99      6.30 o 
   2   2  15       20.99       22.66      7.50 o 
   3   2  15       10.91       15.20      6.71 o 
   4   2  15        3.33        6.59      6.28 o 
 -16   3  15        2.05       -4.13      5.88 o 
 -15   3  15       27.78       25.32      6.80 o 
 -14   3  15        0.12        1.37      4.23 o 
 -13   3  15       44.97       49.13     18.47 o 
 -12   3  15       85.84       86.55     17.95 o 
 -11   3  15       22.89       25.87      9.16 o 
 -10   3  15       37.19       34.58      6.89 o 
  -9   3  15       37.00       36.81      5.00 o 
  -8   3  15      127.72      119.24     19.58 o 
  -7   3  15        0.68        0.90      2.40 o 
  -6   3  15       80.47       75.78      6.92 o 
  -5   3  15       59.55       64.45      6.27 o 
  -4   3  15        4.89        5.48      2.91 o 
  -3   3  15        1.29        1.33      2.58 o 
  -2   3  15       68.81       65.83      6.64 o 
  -1   3  15      127.78      133.84     17.51 o 
   0   3  15        3.57        3.53      4.56 o 
   1   3  15       19.39       32.65      7.26 o 
   2   3  15       32.44       40.55      8.01 o 
   3   3  15       42.43       57.93      9.50 o 
 -15   4  15       22.39       10.83      7.71 o 
 -14   4  15        3.83        2.50      5.00 o 
 -13   4  15       50.57       61.98      9.02 o 
 -12   4  15       43.43       59.16     10.54 o 
 -11   4  15        0.77       -0.23      3.51 o 
 -10   4  15        1.33        1.79      3.71 o 
  -9   4  15      199.26      247.37     58.55 o 
  -8   4  15      108.67      109.86     16.42 o 
  -7   4  15       95.43       89.95     11.16 o 
  -6   4  15        1.43        1.79      2.26 o 
  -5   4  15        0.17       -0.72      1.91 o 
  -4   4  15       37.51       36.38      4.81 o 
  -3   4  15        6.14        1.67      2.74 o 
  -2   4  15        1.00        0.56      3.45 o 
  -1   4  15       15.78       16.88      5.93 o 
   0   4  15        2.46       -0.70      3.99 o 
   1   4  15       20.57       22.73      6.67 o 
   2   4  15        5.57        0.82      5.23 o 
   3   4  15        1.49        2.28      5.78 o 
 -15   5  15        3.75        9.42      7.14 o 
 -14   5  15       28.44       28.84      7.45 o 
 -13   5  15        9.94        5.13      4.76 o 
 -12   5  15        6.56        0.13      4.34 o 
 -11   5  15        0.11       -2.31      5.34 o 
 -10   5  15        6.79       10.13      5.74 o 
  -9   5  15      139.13      158.28     37.76 o 
  -8   5  15       52.93       69.75      9.23 o 
  -7   5  15       13.97       10.72      3.25 o 
  -6   5  15        0.01       -1.14      2.36 o 
  -5   5  15        2.05        0.69      2.29 o 
  -4   5  15       51.47       56.38      7.21 o 
  -3   5  15        3.63        3.03      2.91 o 
  -2   5  15       17.96       27.20      6.04 o 
  -1   5  15        5.60        3.48      4.37 o 
   0   5  15       24.21       31.70      7.06 o 
   1   5  15        1.52        4.06      5.42 o 
   2   5  15        7.53       18.65      6.92 o 
   3   5  15        0.69        7.23      6.24 o 
 -14   6  15        4.01        8.30      7.27 o 
 -13   6  15       17.07       22.70      6.60 o 
 -12   6  15       19.11       24.04      6.38 o 
 -11   6  15        0.04       -3.22      3.81 o 
 -10   6  15       11.72        5.27      4.87 o 
  -9   6  15        1.55        3.44      3.67 o 
  -8   6  15       75.24       75.65     21.17 o 
  -7   6  15       12.29       17.73      4.97 o 
  -6   6  15       43.90       51.41      5.64 o 
  -5   6  15       29.69       32.94      4.14 o 
  -4   6  15       13.50        8.17      2.94 o 
  -3   6  15        1.31       -1.45      2.32 o 
  -2   6  15        3.70        1.17      2.58 o 
  -1   6  15        2.02        1.78      4.16 o 
   0   6  15        4.71       -1.50      4.28 o 
   1   6  15        4.15        6.12      5.39 o 
   2   6  15       30.66       41.06      8.41 o 
 -13   7  15       10.10       12.74      8.17 o 
 -12   7  15       11.33       17.51      6.33 o 
 -11   7  15        0.01        1.45      4.37 o 
 -10   7  15        6.39        9.53      5.02 o 
  -9   7  15        0.05       -2.89      3.67 o 
  -8   7  15        3.81        1.33      3.89 o 
  -7   7  15        0.00        3.91      4.07 o 
  -6   7  15      104.88      110.81      9.73 o 
  -5   7  15       40.34       30.47      5.04 o 
  -4   7  15        2.28       -1.38      2.23 o 
  -3   7  15        3.30        3.45      2.78 o 
  -2   7  15       21.93       19.66      3.96 o 
  -1   7  15       31.76       31.03      4.62 o 
   0   7  15        0.07        0.44      4.51 o 
   1   7  15        0.51       -0.23      5.09 o 
 -13   8  15        5.77        0.55      7.70 o 
 -12   8  15        2.57        9.85      7.78 o 
 -11   8  15        0.09       -0.99      4.48 o 
 -10   8  15        1.01       -3.24      4.14 o 
  -9   8  15        0.10        4.55      4.58 o 
  -8   8  15       32.56       28.33      6.52 o 
  -7   8  15        1.63        3.20      4.39 o 
  -6   8  15       11.26       12.95      5.40 o 
  -5   8  15       17.90       13.27      6.34 o 
  -4   8  15       26.34       25.14      6.29 o 
  -3   8  15       24.66       23.02      4.28 o 
  -2   8  15        8.16        7.32      3.88 o 
  -1   8  15        2.97        1.87      3.05 o 
   0   8  15        3.86       -2.98      4.70 o 
 -11   9  15        0.23       -1.78      5.79 o 
 -10   9  15        7.82        6.62      7.25 o 
  -9   9  15       19.67       22.45      7.06 o 
  -8   9  15       23.27       29.33      7.28 o 
  -7   9  15       10.24       14.86      5.71 o 
  -6   9  15       15.45       16.50      7.54 o 
  -5   9  15        1.40       -0.68      4.05 o 
  -4   9  15        5.34        2.13      4.55 o 
  -3   9  15        0.01       -2.22      3.40 o 
  -2   9  15        2.16        1.94      4.53 o 
  -1   9  15        7.53       13.40      6.09 o 
  -9  10  15        0.40        3.99      6.67 o 
  -8  10  15        0.06        4.68      7.46 o 
  -7  10  15        6.00        9.98      8.59 o 
  -6  10  15        1.25       12.99      8.76 o 
  -5  10  15        6.12        8.08      7.83 o 
  -4  10  15        0.67        1.94      6.88 o 
  -3  10  15        0.22       -0.33      5.55 o 
 -16   0  16        9.53       11.11      7.80 o 
 -15   0  16        0.62        2.06      4.16 o 
 -14   0  16       34.37       40.24      7.01 o 
 -13   0  16        2.97        2.93      3.96 o 
 -12   0  16       15.24       13.90      6.91 o 
 -11   0  16        0.05       -1.06      4.46 o 
 -10   0  16       40.59       34.97      8.36 o 
  -9   0  16        1.96       -0.28      4.70 o 
  -8   0  16      280.28      269.37     11.37 o 
  -7   0  16       23.78       23.79      4.44 o 
  -6   0  16        4.70        5.17      3.33 o 
  -5   0  16       10.23       14.21      6.56 o 
  -4   0  16       81.11       76.76     10.78 o 
  -3   0  16        0.21        5.97      5.48 o 
  -2   0  16       82.73       78.22     11.66 o 
  -1   0  16       15.59       16.74      8.10 o 
   0   0  16       18.83       27.22     10.06 o 
   1   0  16        0.33        9.62      8.09 o 
   2   0  16       46.44       64.44     13.70 o 
   3   0  16        1.99       -1.55      8.95 o 
 -16   1  16        0.12        3.12      4.67 o 
 -15   1  16        0.37        1.38      3.43 o 
 -14   1  16       19.06       17.73      5.46 o 
 -13   1  16       18.37       16.28      4.56 o 
 -12   1  16       47.69       50.98      7.47 o 
 -11   1  16        0.24        1.02      2.69 o 
 -10   1  16        1.16       -1.62      3.12 o 
  -9   1  16       45.32       43.43      6.10 o 
  -8   1  16        0.23        0.66      2.23 o 
  -7   1  16      184.49      176.66      7.46 o 
  -6   1  16        4.43        5.04      2.75 o 
  -5   1  16       97.01       88.68      7.18 o 
  -4   1  16        3.50        5.32      2.71 o 
  -3   1  16       12.84       13.60      4.78 o 
  -2   1  16       36.61       44.37      9.36 o 
  -1   1  16        2.89        2.94      4.09 o 
   0   1  16        0.02        0.18      4.72 o 
   1   1  16       39.86       63.54     12.36 o 
   2   1  16       18.85       28.68      7.89 o 
   3   1  16       60.03       53.42     11.10 o 
 -16   2  16        0.19        2.84      7.08 o 
 -15   2  16       68.36       71.03     13.76 o 
 -14   2  16        0.32       -3.30      3.91 o 
 -13   2  16       69.66       70.76     20.35 o 
 -12   2  16       22.39       18.10      4.36 o 
 -11   2  16       24.70       28.78      7.96 o 
 -10   2  16       77.92       76.19     16.32 o 
  -9   2  16       53.24       50.54      4.88 o 
  -8   2  16      139.11      125.90      6.76 o 
  -7   2  16      511.34      485.93     35.56 o 
  -6   2  16      184.71      189.32     15.42 o 
  -5   2  16       83.48       67.86      5.74 o 
  -4   2  16       14.43       12.27      3.43 o 
  -3   2  16       11.81       16.93      3.92 o 
  -2   2  16        0.75       -0.98      6.09 o 
  -1   2  16       68.83       83.11      9.11 o 
   0   2  16        0.07       -0.31      4.44 o 
   1   2  16        1.49        6.04      5.50 o 
   2   2  16       30.44       43.65     11.14 o 
   3   2  16        6.19        5.67      6.93 o 
 -15   3  16       89.32       82.88     19.73 o 
 -14   3  16        8.52        5.62      5.30 o 
 -13   3  16        2.45        4.53      4.60 o 
 -12   3  16        0.70       -0.60      3.68 o 
 -11   3  16        6.90        4.00      2.99 o 
 -10   3  16        6.43        7.86      3.47 o 
  -9   3  16        9.40        3.68      2.77 o 
  -8   3  16       60.19       62.86      9.80 o 
  -7   3  16        0.08        1.93      3.20 o 
  -6   3  16      127.50      136.65     10.66 o 
  -5   3  16       11.73        9.23      3.43 o 
  -4   3  16       10.17        8.41      3.30 o 
  -3   3  16        9.79        8.66      3.55 o 
  -2   3  16       38.98       34.39      5.11 o 
  -1   3  16        0.34        2.02      5.11 o 
   0   3  16        1.55       -1.81      4.51 o 
   1   3  16       26.18       25.05     12.73 o 
   2   3  16        0.00       -5.08      5.08 o 
 -15   4  16        5.93        7.51      7.75 o 
 -14   4  16       11.39       18.97      6.58 o 
 -13   4  16        0.03        3.48      4.72 o 
 -12   4  16       43.43       51.89      8.27 o 
 -11   4  16        8.20        8.47      8.17 o 
 -10   4  16        7.92        5.74      4.52 o 
  -9   4  16       32.27       32.34      6.08 o 
  -8   4  16        2.67        3.15      3.81 o 
  -7   4  16       16.33       11.80      3.37 o 
  -6   4  16       22.92       21.98      4.21 o 
  -5   4  16        4.16        7.80      3.25 o 
  -4   4  16       33.85       32.94      5.03 o 
  -3   4  16       13.79       13.89      4.04 o 
  -2   4  16        6.26        8.50      4.70 o 
  -1   4  16        5.08       10.45      5.25 o 
   0   4  16        1.59        0.46      4.63 o 
   1   4  16        9.64        9.12      6.16 o 
   2   4  16        8.16        7.64      6.53 o 
 -15   5  16       26.09       28.91     11.30 o 
 -14   5  16        2.07        5.36      5.17 o 
 -13   5  16        6.39        9.93      5.67 o 
 -12   5  16        0.01       -3.05      3.05 o 
 -11   5  16        0.37        2.86      4.05 o 
 -10   5  16        0.14       -3.31      3.31 o 
  -9   5  16       45.08       46.93      6.80 o 
  -8   5  16        0.69        0.86      2.77 o 
  -7   5  16       36.51       38.77      7.73 o 
  -6   5  16       22.41       17.15      3.92 o 
  -5   5  16       30.98       21.16      5.17 o 
  -4   5  16        5.41        3.99      3.24 o 
  -3   5  16        1.85       -0.45      2.77 o 
  -2   5  16        0.77        2.65      4.38 o 
  -1   5  16        3.71        1.60      4.61 o 
   0   5  16        2.76        5.93      5.72 o 
   1   5  16        0.76        0.29      5.40 o 
   2   5  16        5.40        3.26      6.23 o 
 -14   6  16        1.51        0.09      7.07 o 
 -13   6  16       24.32       37.89     19.31 o 
 -12   6  16       15.69       10.36      5.15 o 
 -11   6  16        4.54        3.56      4.55 o 
 -10   6  16        0.61       -2.12      3.57 o 
  -9   6  16        2.53       -0.47      3.88 o 
  -8   6  16        0.33       -4.14      5.02 o 
  -7   6  16       10.23        9.01      4.56 o 
  -6   6  16      106.94       97.79     14.21 o 
  -5   6  16      251.76      268.91     30.50 o 
  -4   6  16       49.02       54.08      5.22 o 
  -3   6  16       13.50       16.46      4.34 o 
  -2   6  16        4.74        1.64      4.08 o 
  -1   6  16       14.27       15.57      5.78 o 
   0   6  16        0.62        1.19      4.98 o 
   1   6  16       10.10       14.45      6.61 o 
 -13   7  16       18.79        0.81      7.19 o 
 -12   7  16        3.93        0.67      4.30 o 
 -11   7  16       11.06       10.34      5.18 o 
 -10   7  16        0.84        0.40      4.20 o 
  -9   7  16        0.25       -3.31      3.69 o 
  -8   7  16       13.38       10.74      5.10 o 
  -7   7  16       56.98       66.80      8.48 o 
  -6   7  16        3.65        6.77      4.62 o 
  -5   7  16       59.16       63.33      7.83 o 
  -4   7  16       17.77       12.62      4.32 o 
  -3   7  16       26.15       36.26      4.91 o 
  -2   7  16       10.80       14.43      5.62 o 
  -1   7  16        3.34        9.46      5.35 o 
   0   7  16        2.56        2.46      5.38 o 
 -12   8  16       19.18       19.35      9.26 o 
 -11   8  16        1.73        3.21      6.81 o 
 -10   8  16        2.10       -2.63      4.45 o 
  -9   8  16        0.38        4.48      5.07 o 
  -8   8  16        0.38        2.71      4.92 o 
  -7   8  16        6.92       17.53      5.78 o 
  -6   8  16        2.09        1.98      4.65 o 
  -5   8  16        1.49        5.98      4.67 o 
  -4   8  16        0.18       -0.42      3.04 o 
  -3   8  16        5.98        6.73      3.53 o 
  -2   8  16        3.47        4.58      3.86 o 
  -1   8  16       14.64       14.81     11.98 o 
 -10   9  16       10.60        0.87      7.31 o 
  -9   9  16       35.95       38.32     11.26 o 
  -8   9  16        0.26       -4.00      4.70 o 
  -7   9  16       22.09       38.62      8.29 o 
  -6   9  16       13.69       20.77      6.50 o 
  -5   9  16        3.95        6.56      5.15 o 
  -4   9  16        0.66        4.86      4.86 o 
  -3   9  16       10.10        9.02      4.66 o 
  -7  10  16        2.94        0.11      7.44 o 
  -6  10  16        1.77        0.66      7.04 o 
 -16   1  17        0.95        7.85      8.15 o 
 -15   1  17        1.04        1.70      4.65 o 
 -14   1  17        6.14        5.46      3.87 o 
 -13   1  17        0.45        0.67      4.22 o 
 -12   1  17       18.83       18.70      5.57 o 
 -11   1  17       25.34       20.62      5.59 o 
 -10   1  17        4.14        7.11      4.13 o 
  -9   1  17       46.50       46.78      6.39 o 
  -8   1  17        3.19        4.15      2.72 o 
  -7   1  17       12.39       13.75      3.55 o 
  -6   1  17        0.17        2.15      2.71 o 
  -5   1  17      130.33      122.64      9.39 o 
  -4   1  17        2.91        6.12      4.33 o 
  -3   1  17        6.78        0.52      4.35 o 
  -2   1  17        1.61        2.52      4.19 o 
  -1   1  17       21.80       24.57      6.49 o 
   0   1  17       32.31       30.39      7.54 o 
   1   1  17       22.13       34.98      8.41 o 
   2   1  17        3.77        8.57      6.55 o 
 -15   2  17       17.27       21.97      8.58 o 
 -14   2  17        0.12        0.57      5.21 o 
 -13   2  17       23.09       24.60      5.14 o 
 -12   2  17        0.58       -1.69      2.93 o 
 -11   2  17        1.36        6.23      3.90 o 
 -10   2  17       22.55       15.94      4.91 o 
  -9   2  17       12.69       18.81      4.65 o 
  -8   2  17       12.28       14.99      5.74 o 
  -7   2  17      144.44      139.74     12.78 o 
  -6   2  17      113.80       96.10      8.22 o 
  -5   2  17       80.91       80.71      6.42 o 
  -4   2  17        5.84        4.19      3.36 o 
  -3   2  17       24.66       29.35      6.36 o 
  -2   2  17       15.14       20.12      6.14 o 
  -1   2  17        1.89       -0.86      4.24 o 
   0   2  17        2.87        7.58      5.65 o 
   1   2  17        2.00        3.31      6.01 o 
   2   2  17        0.39        8.49      6.85 o 
 -15   3  17        4.75        6.60      5.75 o 
 -14   3  17        6.03        2.50      4.85 o 
 -13   3  17        0.07       -0.23      4.56 o 
 -12   3  17        5.60        2.12      4.56 o 
 -11   3  17        2.47        1.16      3.06 o 
 -10   3  17       26.68       31.70     10.89 o 
  -9   3  17       18.44       18.00      4.67 o 
  -8   3  17       11.71        7.07      3.75 o 
  -7   3  17      274.90      213.23     11.36 o 
  -6   3  17        0.01       -1.53      2.79 o 
  -5   3  17       47.00       48.58      5.57 o 
  -4   3  17       18.17       28.21      4.81 o 
  -3   3  17       29.83       38.57      5.43 o 
  -2   3  17        0.04       -1.80      5.63 o 
  -1   3  17       12.71       12.41      5.96 o 
   0   3  17        1.60        0.69      5.16 o 
   1   3  17       23.87       21.48      7.23 o 
 -15   4  17        3.56        0.72      7.55 o 
 -14   4  17        6.75       10.29      5.76 o 
 -13   4  17       78.53      115.26     31.12 o 
 -12   4  17        0.03        3.32      5.88 o 
 -11   4  17        0.23       -3.34      3.34 o 
 -10   4  17       14.44       13.02      5.24 o 
  -9   4  17        0.03       -1.65      3.39 o 
  -8   4  17       28.10       24.21      7.12 o 
  -7   4  17       48.60       46.73      6.80 o 
  -6   4  17        8.52        4.46      3.18 o 
  -5   4  17       44.51       46.82      7.69 o 
  -4   4  17       12.87       12.38      4.20 o 
  -3   4  17        3.21       -0.13      3.89 o 
  -2   4  17       16.51       16.38      4.47 o 
  -1   4  17       29.35       29.03      7.52 o 
   0   4  17        0.13        4.32      5.25 o 
   1   4  17        0.07       -1.98      5.24 o 
 -14   5  17        4.54        8.48      8.35 o 
 -13   5  17        7.38        6.26      5.20 o 
 -12   5  17        5.32        6.83      5.07 o 
 -11   5  17        9.42       12.96      5.27 o 
 -10   5  17       27.52       35.83     16.39 o 
  -9   5  17        3.22       -0.43      4.70 o 
  -8   5  17        0.10        4.87      3.14 o 
  -7   5  17       52.93       31.87      6.07 o 
  -6   5  17       17.47       14.15      4.78 o 
  -5   5  17        0.31       -0.15      2.95 o 
  -4   5  17        0.92       -1.75      3.55 o 
  -3   5  17        3.10        3.99      3.47 o 
  -2   5  17        0.66       -1.79      3.42 o 
  -1   5  17        9.58       10.10      8.95 o 
   0   5  17        2.89       10.44      6.39 o 
 -14   6  17        4.81       13.61      8.86 o 
 -13   6  17        1.85        5.34      5.25 o 
 -12   6  17       17.04        8.72      5.17 o 
 -11   6  17        3.69        0.51      4.89 o 
 -10   6  17        7.74        8.10      4.92 o 
  -9   6  17        0.01       -0.45      4.07 o 
  -8   6  17        3.63        8.27      4.89 o 
  -7   6  17       83.32       93.39     13.44 o 
  -6   6  17       17.38       16.28      4.25 o 
  -5   6  17       29.70       25.38      5.30 o 
  -4   6  17       33.97       31.45      5.60 o 
  -3   6  17        6.30        7.03      4.07 o 
  -2   6  17        0.07        0.84      3.72 o 
  -1   6  17        0.18        0.48      4.88 o 
   0   6  17        5.86        7.29      6.52 o 
 -13   7  17        6.77       -1.10      6.49 o 
 -12   7  17        2.42       -3.83      6.21 o 
 -11   7  17        0.02        1.58      5.02 o 
 -10   7  17       17.87       19.67      6.42 o 
  -9   7  17       15.61       23.19      6.80 o 
  -8   7  17        5.20        4.06      4.69 o 
  -7   7  17       53.67       56.33     15.60 o 
  -6   7  17       12.06       11.87      4.41 o 
  -5   7  17        0.89        3.04      3.30 o 
  -4   7  17        2.45       -1.66      3.47 o 
  -3   7  17        0.31        0.41      3.61 o 
  -2   7  17        0.84       -0.41      4.56 o 
  -1   7  17        0.00        5.85      5.65 o 
 -11   8  17        8.00        4.76      7.69 o 
 -10   8  17       23.93       23.76      6.97 o 
  -9   8  17        8.05       11.20      6.45 o 
  -8   8  17        6.10        3.75      5.09 o 
  -7   8  17       44.23       65.84     12.72 o 
  -6   8  17       20.76       20.71      6.34 o 
  -5   8  17      104.98      118.23     22.24 o 
  -4   8  17        1.70        5.37      3.77 o 
  -3   8  17       35.04       36.41      6.43 o 
  -2   8  17       16.58       24.36      7.07 o 
  -9   9  17        0.01        6.77      7.84 o 
  -8   9  17        0.15        4.96      7.97 o 
  -7   9  17        0.00        1.87      7.33 o 
  -6   9  17        2.90        4.77      7.59 o 
  -5   9  17        8.01       17.33      9.14 o 
 -15   0  18        0.06       -4.51      6.71 o 
 -14   0  18       17.76       16.50      8.33 o 
 -13   0  18       12.68       13.82      7.87 o 
 -12   0  18        0.23       -4.15      5.35 o 
 -11   0  18        7.72        6.73      6.04 o 
 -10   0  18        0.32       -3.24      4.61 o 
  -9   0  18        0.00        1.52      4.84 o 
  -8   0  18        3.21        2.30      3.31 o 
  -7   0  18      213.25      202.66     15.97 o 
  -6   0  18       86.34       84.20     11.75 o 
  -5   0  18        0.24       -0.82      4.87 o 
  -4   0  18        0.01        4.60      6.31 o 
  -3   0  18        2.28        0.23      6.06 o 
  -2   0  18        5.65       -1.30      6.77 o 
  -1   0  18       28.05       34.70     10.90 o 
   0   0  18        4.27       -4.78      7.74 o 
   1   0  18        0.03       12.44     10.24 o 
 -15   1  18       12.01       10.49      5.66 o 
 -14   1  18        6.27        0.49      7.02 o 
 -13   1  18        2.81        5.47      6.96 o 
 -12   1  18        2.36        0.02      4.18 o 
 -11   1  18        0.16       -2.23      3.91 o 
 -10   1  18       54.84       39.07      6.53 o 
  -9   1  18        8.13        7.79      4.30 o 
  -8   1  18       29.09       22.17      5.19 o 
  -7   1  18       10.12       11.95      3.66 o 
  -6   1  18        7.97       11.09      4.93 o 
  -5   1  18        5.75        2.15      4.51 o 
  -4   1  18       35.77       38.52      6.71 o 
  -3   1  18        0.95        5.12      4.68 o 
  -2   1  18       18.83       21.35      6.29 o 
  -1   1  18       18.09       18.72      6.79 o 
   0   1  18       44.48       48.85      8.80 o 
   1   1  18       26.62       36.61     12.39 o 
 -15   2  18        3.67        0.87      5.21 o 
 -14   2  18        6.86        0.40      6.62 o 
 -13   2  18       12.58       12.97      5.35 o 
 -12   2  18       17.20       15.14      5.56 o 
 -11   2  18        0.01        3.21      3.94 o 
 -10   2  18        2.50       -0.46      4.94 o 
  -9   2  18       29.16       17.90      5.16 o 
  -8   2  18       69.73       61.26      7.19 o 
  -7   2  18       24.01       15.26      3.93 o 
  -6   2  18      285.51      247.42     13.79 o 
  -5   2  18        8.13        7.73      3.61 o 
  -4   2  18       31.66       42.95      9.73 o 
  -3   2  18        0.11        3.47      4.42 o 
  -2   2  18       57.95       54.89      8.37 o 
  -1   2  18        3.52        2.42      4.88 o 
   0   2  18        2.87       -0.68      5.24 o 
 -15   3  18        3.38       -0.56      7.76 o 
 -14   3  18       26.32       32.85      7.63 o 
 -13   3  18       27.63       54.65      8.54 o 
 -12   3  18        9.38       17.18      8.45 o 
 -11   3  18        2.90       -1.78      5.42 o 
 -10   3  18       45.22       54.41     11.01 o 
  -9   3  18       19.49       16.40      4.78 o 
  -8   3  18        2.15        2.44      3.53 o 
  -7   3  18        4.46        5.82      3.95 o 
  -6   3  18        0.00        4.22      3.35 o 
  -5   3  18       96.26      104.65     19.90 o 
  -4   3  18        3.93        2.10      3.44 o 
  -3   3  18       14.39       15.95      6.06 o 
  -2   3  18       32.88       32.84      7.35 o 
  -1   3  18        0.28        1.63      4.98 o 
   0   3  18        4.15        0.69      5.42 o 
 -14   4  18       14.56        9.92      6.11 o 
 -13   4  18        0.52        5.71      5.24 o 
 -12   4  18        2.39        0.46      4.23 o 
 -11   4  18        9.96        8.86      5.11 o 
 -10   4  18        0.73        0.13      5.77 o 
  -9   4  18       14.56       13.99      4.93 o 
  -8   4  18       16.61       18.50      7.29 o 
  -7   4  18        0.28       -0.16      3.36 o 
  -6   4  18        5.64        3.87      3.30 o 
  -5   4  18        6.31        4.73      3.51 o 
  -4   4  18       17.71       23.82      5.13 o 
  -3   4  18        0.41        3.11      3.78 o 
  -2   4  18        8.33        5.68      5.47 o 
  -1   4  18        0.05        1.75      5.53 o 
   0   4  18        0.02       -1.33      5.66 o 
 -14   5  18        0.03       -1.84      6.06 o 
 -13   5  18        0.27        2.67      5.20 o 
 -12   5  18        0.02       -1.78      6.60 o 
 -11   5  18        4.08        7.69      5.10 o 
 -10   5  18        1.66       -2.10      4.07 o 
  -9   5  18        0.04       -4.38      4.38 o 
  -8   5  18        5.12        0.51      3.80 o 
  -7   5  18       19.97       19.42      5.56 o 
  -6   5  18       13.20        8.54      7.05 o 
  -5   5  18        0.37       -1.15      3.42 o 
  -4   5  18       40.51       44.26      6.17 o 
  -3   5  18        1.87        0.51      3.64 o 
  -2   5  18        1.23        3.06      3.87 o 
  -1   5  18        0.07       -3.02      5.33 o 
 -13   6  18        0.34       -3.17      6.03 o 
 -12   6  18       16.13       12.31      5.90 o 
 -11   6  18        9.81        6.79      5.59 o 
 -10   6  18        0.27        3.00      4.80 o 
  -9   6  18        0.18        4.18      4.89 o 
  -8   6  18        0.02       -4.09      5.46 o 
  -7   6  18       10.61       11.48      4.98 o 
  -6   6  18       27.92       17.21      5.86 o 
  -5   6  18       32.40       33.31      5.94 o 
  -4   6  18        7.51        6.52      4.36 o 
  -3   6  18        0.35       -1.90      3.69 o 
  -2   6  18        3.41        3.91      4.36 o 
 -12   7  18        7.41       -2.36      6.50 o 
 -11   7  18        2.33       -2.83      4.76 o 
 -10   7  18        9.90        8.27      5.85 o 
  -9   7  18        7.77        3.94      5.26 o 
  -8   7  18        2.28       -4.04      4.52 o 
  -7   7  18        0.92       -0.56      6.24 o 
  -6   7  18        0.49        4.36      4.91 o 
  -5   7  18      145.58      149.00     14.66 o 
  -4   7  18       48.04       54.49      7.11 o 
  -3   7  18       25.19       28.13      5.98 o 
 -10   8  18        0.40       -5.33      6.52 o 
  -9   8  18       17.74        6.99      8.83 o 
  -8   8  18        5.16        1.66      5.26 o 
  -7   8  18        8.09       17.41      8.72 o 
  -6   8  18        7.78       11.95      6.43 o 
  -5   8  18        0.34       -1.05      4.31 o 
  -4   8  18        0.10        0.62      4.21 o 
 -15   1  19        0.33        7.57      5.31 o 
 -14   1  19       17.85        6.56      5.59 o 
 -13   1  19        2.86        4.23      4.99 o 
 -12   1  19       10.80        1.86      4.42 o 
 -11   1  19       25.32       25.84      8.30 o 
 -10   1  19       16.20       19.36      7.68 o 
  -9   1  19        2.98        0.26      5.43 o 
  -8   1  19        3.21       10.76      4.47 o 
  -7   1  19        1.44        1.75      4.05 o 
  -6   1  19        5.40        6.95      4.66 o 
  -5   1  19        5.46        2.67      4.32 o 
  -4   1  19       12.32       17.94      6.14 o 
  -3   1  19       17.65       20.08      6.34 o 
  -2   1  19        0.92        3.49      5.36 o 
  -1   1  19        6.87       11.97      6.28 o 
 -15   2  19        1.78        2.80      7.04 o 
 -14   2  19       15.14        8.76      5.63 o 
 -13   2  19        6.28        8.06      5.20 o 
 -12   2  19       37.22       39.73      7.21 o 
 -11   2  19       16.35       19.11      8.67 o 
 -10   2  19       32.46       32.19      9.69 o 
  -9   2  19       41.12       45.00      6.87 o 
  -8   2  19        4.15        1.62      3.62 o 
  -7   2  19        0.43        2.03      3.17 o 
  -6   2  19        0.06       -2.45      3.74 o 
  -5   2  19       15.30       18.02      5.64 o 
  -4   2  19       20.04       20.36      6.02 o 
  -3   2  19        0.17        2.48      4.73 o 
  -2   2  19        1.21       -0.46      4.57 o 
  -1   2  19        0.67       -1.69      5.09 o 
 -14   3  19       11.55        7.26      8.56 o 
 -13   3  19        2.27        1.79      6.57 o 
 -12   3  19        3.30        7.93      7.39 o 
 -11   3  19       49.85       35.93     10.21 o 
 -10   3  19       15.07       14.91      7.29 o 
  -9   3  19       59.88       48.23      7.00 o 
  -8   3  19       10.85        6.32      4.29 o 
  -7   3  19       10.34        1.94      4.09 o 
  -6   3  19       25.03       19.57      4.59 o 
  -5   3  19        0.96        2.53      3.56 o 
  -4   3  19       15.01       10.75      8.15 o 
  -3   3  19        0.86       -2.05      4.73 o 
  -2   3  19        7.67       11.26      5.99 o 
  -1   3  19        0.00        3.91      5.68 o 
 -14   4  19        3.06        7.89      6.15 o 
 -13   4  19        4.48        5.34      7.69 o 
 -12   4  19        7.62        2.53      6.60 o 
 -11   4  19       11.33        1.82      6.48 o 
 -10   4  19        7.24       11.51      8.22 o 
  -9   4  19       17.09       11.48      4.89 o 
  -8   4  19       20.50       15.90      5.21 o 
  -7   4  19        9.69        7.56      4.61 o 
  -6   4  19       37.00       43.38      6.12 o 
  -5   4  19        4.20        3.40      3.78 o 
  -4   4  19       12.58       14.80      4.82 o 
  -3   4  19        0.30        2.73      5.19 o 
  -2   4  19        8.11        4.42      5.15 o 
 -13   5  19       18.24       20.58      7.16 o 
 -12   5  19        0.95       -0.30      4.76 o 
 -11   5  19        1.65       -0.43      6.66 o 
 -10   5  19        8.57        5.47      6.81 o 
  -9   5  19        5.26       -2.06      3.70 o 
  -8   5  19        0.00       -3.23      3.23 o 
  -7   5  19        5.96        5.22      5.21 o 
  -6   5  19       16.99       12.21      5.42 o 
  -5   5  19        0.27       -2.53      3.55 o 
  -4   5  19        3.79        1.44      3.79 o 
  -3   5  19       13.09        7.87      5.93 o 
  -2   5  19        1.10        6.85      6.24 o 
 -12   6  19       34.16       59.40      9.38 o 
 -11   6  19        0.63        3.72      5.47 o 
 -10   6  19        3.93        1.07      6.44 o 
  -9   6  19        3.29        0.68      6.48 o 
  -8   6  19        3.23        3.24      4.37 o 
  -7   6  19        1.21       -2.36      3.79 o 
  -6   6  19        8.31       12.43      5.59 o 
  -5   6  19        4.07        1.98      4.05 o 
  -4   6  19        1.20        4.46      4.38 o 
  -3   6  19        0.29       -2.40      3.93 o 
 -11   7  19        0.10        0.27      6.90 o 
 -10   7  19        0.18        0.73      5.15 o 
  -9   7  19        2.92        3.08      8.16 o 
  -8   7  19        0.55        4.36      6.96 o 
  -7   7  19        2.94        5.37      7.76 o 
  -6   7  19        4.68        8.06      7.65 o 
  -5   7  19       10.13        7.02      5.35 o 
 -14   0  20       52.13       27.38     10.44 o 
 -13   0  20       29.05       29.70     10.40 o 
 -12   0  20        0.27        1.93      6.21 o 
 -11   0  20       15.06        8.04      6.70 o 
  -8   0  20        0.48        7.37      6.01 o 
  -7   0  20       57.08       52.26     10.69 o 
  -6   0  20        1.31        4.41      6.41 o 
  -5   0  20        1.26        2.68      6.86 o 
  -4   0  20       13.64       15.22      8.83 o 
  -3   0  20       59.43       60.92     13.01 o 
  -2   0  20       29.00       32.40     11.79 o 
 -14   1  20        4.25        3.50      6.22 o 
 -13   1  20        8.12        4.06      5.31 o 
 -12   1  20       37.37       22.33      6.36 o 
 -11   1  20        4.53        4.19      6.93 o 
 -10   1  20        4.94       15.70      7.62 o 
  -9   1  20       10.18       10.78      7.22 o 
  -8   1  20       13.33       10.11      6.34 o 
  -7   1  20        5.65        2.37      4.76 o 
  -6   1  20        0.16        7.51      4.66 o 
  -5   1  20        5.39        2.35      5.20 o 
  -4   1  20        0.01        6.17      5.59 o 
  -3   1  20        2.20        0.47      5.38 o 
  -2   1  20        0.62        4.91      5.67 o 
 -14   2  20        5.83        4.89      5.56 o 
 -13   2  20       12.32        9.86      5.92 o 
 -12   2  20       19.93       19.33      8.88 o 
 -11   2  20       60.10       59.52     12.17 o 
 -10   2  20        6.47        9.72      6.78 o 
  -9   2  20        8.58        9.21      6.96 o 
  -8   2  20        0.84        1.87      3.65 o 
  -7   2  20        0.38        3.19      3.97 o 
  -6   2  20       12.97       15.23      6.83 o 
  -5   2  20        8.06       16.06      5.93 o 
  -4   2  20       27.72       36.43     11.69 o 
  -3   2  20        6.87        3.21      5.32 o 
  -2   2  20        2.50        8.98      5.84 o 
 -14   3  20        3.06        6.03      7.59 o 
 -13   3  20       26.91       35.83     11.54 o 
 -12   3  20        0.00       -6.20      6.20 o 
 -11   3  20        3.51        5.92      7.17 o 
 -10   3  20       20.39       29.80      9.73 o 
  -9   3  20       10.53       13.12      5.03 o 
  -8   3  20        5.00        0.51      3.58 o 
  -7   3  20        3.93        1.63      4.38 o 
  -6   3  20        1.11        1.46      4.18 o 
  -5   3  20        6.76       10.09      5.50 o 
  -4   3  20       25.34       21.24      6.91 o 
  -3   3  20        4.56        8.15      5.80 o 
 -13   4  20        0.32        7.42      9.10 o 
 -12   4  20       25.80       20.77      9.76 o 
 -11   4  20        0.14       -0.48      5.58 o 
 -10   4  20        0.08       -4.33      6.21 o 
  -9   4  20        0.98        0.99      4.09 o 
  -8   4  20        0.21        6.87      4.52 o 
  -7   4  20       14.27       16.45      5.92 o 
  -6   4  20        6.06        3.78      3.78 o 
  -5   4  20        0.01        3.73      4.97 o 
  -4   4  20       19.59       17.49      9.18 o 
  -3   4  20        7.18       12.02      6.06 o 
 -12   5  20        3.78        9.01      9.24 o 
 -11   5  20        2.20       -3.94      6.30 o 
 -10   5  20        0.15        9.73      8.18 o 
  -9   5  20        0.61        2.98      4.94 o 
  -8   5  20        5.35        0.36      4.19 o 
  -7   5  20       17.45       14.30      5.52 o 
  -6   5  20        0.06       -2.12      4.15 o 
  -5   5  20        0.04       -0.52      3.74 o 
  -4   5  20        7.47        7.67      4.69 o 
 -11   6  20        7.55       14.66      9.56 o 
 -10   6  20        0.47        1.99      6.96 o 
  -9   6  20        2.12        2.19      7.17 o 
  -8   6  20        0.14        3.95      4.90 o 
  -7   6  20        2.04       -2.57      4.05 o 
  -6   6  20       10.41       16.81      6.11 o 
  -5   6  20        4.05        1.27      5.18 o 
 -13   1  21       38.80       21.92      6.90 o 
 -12   1  21        0.18       -2.93      6.77 o 
 -11   1  21        0.26        7.78      7.94 o 
 -10   1  21       17.72       24.33      8.82 o 
  -8   1  21       22.39       16.82      7.67 o 
  -7   1  21        0.50        4.43      4.75 o 
  -6   1  21       20.28       20.15      6.62 o 
  -5   1  21        1.19       -0.22      4.64 o 
  -4   1  21        0.73        3.39      5.25 o 
 -13   2  21        0.97       -3.69      6.97 o 
 -12   2  21        1.27       12.37      8.89 o 
 -11   2  21       28.52       25.28     10.19 o 
 -10   2  21        2.32       -6.09      6.09 o 
  -9   2  21        1.43        4.36      6.60 o 
  -8   2  21        0.86       -1.93      5.08 o 
  -7   2  21       13.96       13.18      5.59 o 
  -6   2  21       28.70       21.91      6.80 o 
  -5   2  21        0.02       -0.93      4.58 o 
  -4   2  21        2.33        1.28      5.32 o 
 -13   3  21        2.30        7.40      8.35 o 
 -12   3  21       16.17       12.40      9.39 o 
 -11   3  21        0.28       -0.63      6.88 o 
 -10   3  21        0.11        3.88      6.55 o 
  -9   3  21        2.19       -1.66      3.88 o 
  -8   3  21        4.41        1.86      4.15 o 
  -7   3  21        0.32       -5.62      5.62 o 
  -6   3  21       22.54       27.46      7.04 o 
  -5   3  21        4.14        5.27      5.29 o 
  -4   3  21        0.66       -4.65      6.21 o 
 -12   4  21        5.45        1.78      7.82 o 
 -11   4  21        1.65        4.02      6.93 o 
 -10   4  21        1.66        6.81      7.64 o 
  -9   4  21        0.02        3.34      4.51 o 
  -8   4  21        0.00        2.77      4.16 o 
  -7   4  21        3.16       -3.80      4.23 o 
  -6   4  21        7.41       14.10      7.95 o 
  -5   4  21       20.72       32.02      7.57 o 
 -11   5  21        1.41       -0.18      7.40 o 
 -10   5  21        5.15        9.12      8.73 o 
  -9   5  21       15.71        9.51      5.56 o 
  -8   5  21        1.95        0.34      4.33 o 
  -7   5  21       18.12       18.57      6.64 o 
  -7   0  22        3.41        6.50      7.38 o 
  -6   0  22       29.01       30.11     10.44 o 
 -12   1  22        1.69       -2.07      6.79 o 
  -8   1  22        5.89        9.98      7.45 o 
  -7   1  22        1.36        4.61     10.80 o 
  -6   1  22       17.99       22.97      7.03 o 
 -12   2  22       25.46       37.59     11.97 o 
 -11   2  22        8.66       18.65      9.63 o 
  -8   2  22        0.06        0.93      6.32 o 
  -7   2  22        1.19        2.39      6.72 o 
  -6   2  22        2.19        3.88      5.28 o 
 -11   3  22        0.24        0.60      7.71 o 
 -10   3  22        3.91        5.91      7.62 o 
  -9   3  22        5.22       -0.62      4.47 o 
  -8   3  22        4.19        2.24      6.01 o 
  -7   3  22        3.54        5.97      7.94 o 
                                                 
